# Supplementary material for: Transcriptome signatures in Helicobacter pylori-infected mucosa identifies acidic mammalian chitinase loss as a corpus atrophy marker
Source: BMC Med Genomics. 2013 Oct 11;6:41. doi: 10.1186/1755-8794-6-41 (PMC4015281; doi:10.1186/1755-8794-6-41)
Supplement: Additional file 2 — Contains an excel-formatted table showing the main statistical analyses and the clustering results for each individual gene analyzed. [file 1755-8794-6-41-S2.xlsx]

## Sheet: stat
Description								Pairwise comparison (corpus vs Antum)						Linear regression					Clustering Analysis
Illumina-ID	Entrez_Gene_ID	Symbol	Description	Chr	Strand	Locus	Cytoban	P.Value.Hp-	logFC.HP-	P.Value.HP+	logFC.HP+	P.Value.Atr	logFC.Atr	ID	coeff.a	r2.a	coeff.c	r2.c	ID	ANOVA1.pvals.Antrum	ANOVA1.pvals.Corpus	cluster Antrum	cluster Corpus
ILMN_26472	50964	SOST	Homo sapiens sclerosteosis (SOST), mRNA.	17	-	39187084-39187133	17q21.31b	0.15087	-0.197356	1.84e-05	-0.725416	0.00435503	0.42229	ILMN_26472	0.260517	0.515873	-0.0493059	-0.115036	ILMN_26472	0.00124412	0.00212862	A1	C1
ILMN_28536	154661	RUNDC3B	Homo sapiens RUN domain containing 3B (RUNDC3B), mRNA.	7	+	87297603-87297652	7q21.12a-q21.12b	0.641798	-0.220103	0.94562	0.0321911	0.150002	-0.69647	ILMN_28536	0.750086	0.562555	0.988269	0.61783	ILMN_28536	0.00854611	2.39208e-06	A1	C2.1
ILMN_22750	2028	ENPEP	Homo sapiens glutamyl aminopeptidase (aminopeptidase A) (ENPEP), mRNA.	4	+	111702206-111702255	4q25d	0.988434	-0.013078	0.511508	0.595335	0.226796	-1.10969	ILMN_22750	1.15296	0.708727	1.70126	0.558794	ILMN_22750	0.00076172	0.000448219	A1	C2.1
ILMN_2450	4357	MPST	Homo sapiens mercaptopyruvate sulfurtransferase (MPST), nuclear gene encoding mitochondrial protein, transcript variant 2, mRNA.	22	+	35755468-35755501:35755502-35755517	22q12.3d	0.0156929	0.721813	0.214741	0.351646	0.393475	0.239523	ILMN_2450	0.119791	-0.0255856	0.360936	0.5397	ILMN_2450	0.00294273	0.00154742	A1	C2.1
ILMN_12599	766	CA7	Homo sapiens carbonic anhydrase VII (CA7), transcript variant 1, mRNA.	16	+	65445133-65445182	16q22.1a	0.972487	0.0118234	0.40315	-0.288989	0.463629	-0.252852	ILMN_12599	0.399854	0.466677	0.532191	0.649059	ILMN_12599	0.00400253	0.00833	A1	C2.1
ILMN_29779	795	S100G	Homo sapiens S100 calcium binding protein G (S100G), mRNA.	X	+	16579104-16579153	Xp22.2	0.961677	0.0634949	0.572723	0.748175	0.468052	0.964938	ILMN_29779	2.13807	0.679443	1.68734	0.665977	ILMN_29779	0.00570116	0.00038702	A1	C2.1
ILMN_771	91464	ISX	Homo sapiens intestine-specific homeobox (ISX), mRNA.	22	+	33813230-33813279	22q12.3c	0.729282	0.191439	0.619184	-0.275343	0.677093	0.230503	ILMN_771	0.959777	0.458544	0.940245	0.684631	ILMN_771	0.00242033	0.000496496	A1	C2.1
ILMN_19968	284099	C17orf78	Homo sapiens chromosome 17 open reading frame 78 (C17orf78), mRNA.	17	+	32823592-32823641	17q12b	0.700922	0.460315	0.408516	0.99693	0.679703	-0.494959	ILMN_19968	2.48008	0.696029	2.95771	0.707437	ILMN_19968	0.00142844	9.91972e-08	A1	C2.1
ILMN_20153	54546	RNF186	Homo sapiens ring finger protein 186 (RNF186), mRNA.	1	-	20013374-20013423	1p36.13a	0.445625	0.757938	0.649233	0.449951	0.704136	-0.375391	ILMN_20153	1.50325	0.681026	2.06992	0.858379	ILMN_20153	0.00682125	2.61506e-05	A1	C2.1
ILMN_29019	55005	RMND1	Homo sapiens required for meiotic nuclear division 1 homolog (S. cerevisiae) (RMND1), mRNA.	6	-	151768567-151768616	6q25.1c	0.9785	-0.00879822	0.663542	0.142341	0.780641	-0.0909987	ILMN_29019	0.209312	0.50475	0.250412	0.284338	ILMN_29019	0.00184635	0.00855422	A1	C2.1
ILMN_21932	84216	TMEM117	Homo sapiens transmembrane protein 117 (TMEM117), mRNA.	12	+	43069640-43069689	12q12f-q12g	0.253528	0.431868	0.315251	0.378495	0.789939	0.0992794	ILMN_21932	0.0337555	-0.128164	0.20005	0.123043	ILMN_21932	0.00630495	0.00204993	A1	C2.1
ILMN_22014	948	CD36	Homo sapiens CD36 molecule (thrombospondin receptor) (CD36), transcript variant 1, mRNA.	7	+	80069574-80069623	7q21.11c	0.669943	-0.346212	0.366467	-0.739153	0.834476	0.169457	ILMN_22014	1.02562	0.485902	0.767788	0.63918	ILMN_22014	0.00858323	0.0086167	A1	C2.1
ILMN_28257	81706	PPP1R14C	Homo sapiens protein phosphatase 1, regulatory (inhibitor) subunit 14C (PPP1R14C), mRNA.	6	+	150612837-150612886	6q25.1b	0.360288	0.517753	0.314967	0.569893	0.850675	0.105532	ILMN_28257	0.808845	0.62145	1.01496	0.649543	ILMN_28257	0.00191662	0.000275367	A1	C2.1
ILMN_22153	51567	TTRAP	Homo sapiens TRAF and TNF receptor associated protein (TTRAP), mRNA.	6	-	24758743-24758792	6p22.2b	0.957649	0.0288034	0.78859	-0.14556	0.876626	-0.0842278	ILMN_22153	0.652299	0.295516	0.708815	0.412993	ILMN_22153	0.00883669	0.00394577	A1	C2.1
ILMN_10667	4311	MME	Homo sapiens membrane metallo-endopeptidase (neutral endopeptidase, enkephalinase, CALLA, CD10) (MME), transcript variant 2b, mRNA.	3	+	156280866-156280915	3q25.2c-q25.31a	0.667624	0.16237	0.436283	0.295848	0.996039	-0.00187284	ILMN_10667	0.391863	0.758872	0.473984	0.717527	ILMN_10667	0.00829823	0.00377334	A1	C2.1
ILMN_30009	123	ADFP	Homo sapiens adipose differentiation-related protein (ADFP), mRNA.	9	-	19106194-19106243	9p22.1b	0.349904	-0.53805	0.477078	-0.407451	0.996342	0.00261154	ILMN_30009	0.881856	0.560158	0.611526	0.527833	ILMN_30009	0.00712937	0.00311903	A1	C2.1
ILMN_8363	9700	ESPL1	Homo sapiens extra spindle pole bodies homolog 1 (S. cerevisiae) (ESPL1), mRNA.	12	+	51972987-51973021:51973324-51973338	12q13.13e	0.328507	0.380504	0.420159	0.312778	0.529804	0.243034	ILMN_8363	0.551521	0.77831	0.620256	0.942355	ILMN_8363	0.00489216	2.10355e-05	A1	C2.2
ILMN_26692	8972	MGAM	Homo sapiens maltase-glucoamylase (alpha-glucosidase) (MGAM), mRNA.	7	+	141078160-141078170:141078721-141078759	7q34e	0.547647	0.393112	0.98195	-0.0147274	0.821965	-0.146568	ILMN_26692	0.616446	0.619502	0.886286	0.804711	ILMN_26692	0.00609609	0.0018625	A1	C2.2
ILMN_2558	440603	C1orf178	Homo sapiens chromosome 1 open reading frame 178 (C1orf178), transcript variant d, mRNA.	1	-	114231423-114231472	1p13.2b	0.315677	0.430622	0.461259	0.31445	0.868181	-0.0704001	ILMN_2558	0.341832	0.732809	0.592343	0.845253	ILMN_2558	0.00444058	0.00239653	A1	C2.2
ILMN_3778	440603	C1orf178	Homo sapiens chromosome 1 open reading frame 178 (C1orf178), transcript variant a, mRNA.	1	-	114231423-114231472	1p13.2b	0.304274	0.507723	0.890789	0.0670241	0.964009	-0.0220218	ILMN_3778	0.504686	0.794813	0.769559	0.902024	ILMN_3778	0.00384474	0.000619996	A1	C2.2
ILMN_13830	51028	VPS36	Homo sapiens vacuolar protein sorting 36 homolog (S. cerevisiae) (VPS36), mRNA.	13	-	51884871-51884920	13q14.3d	0.898848	0.0309991	0.706996	0.0918035	0.847831	-0.0468057	ILMN_13830	0.0348976	-0.120973	0.0738	-0.081843	ILMN_13830	0.00285982	0.0022212	A1	C3
ILMN_11867	221016	CCDC7	Homo sapiens coiled-coil domain containing 7 (CCDC7), transcript variant 2, mRNA.	10	+	32903400-32903449	10p11.22b	0.0610932	-0.386855	0.665167	0.0858835	0.00859809	0.56611	ILMN_11867	0.257573	0.814206	-0.21891	0.19537	ILMN_11867	0.00426059	0.348378	A1	#N/A
ILMN_16604	26689	OR4D1	Homo sapiens olfactory receptor, family 4, subfamily D, member 1 (OR4D1), mRNA.	17	+	53588166-53588215	17q22d	0.18589	0.26498	0.189906	-0.262481	0.0132741	0.523456	ILMN_16604	0.228878	0.340077	0.0996405	-0.000849025	ILMN_16604	0.00670366	0.172832	A1	#N/A
ILMN_14041	220070	C11orf76	Homo sapiens chromosome 11 open reading frame 76 (C11orf76), mRNA.	11	+	70388217-70388266	11q13.3e	0.128359	-0.341511	0.121284	-0.348354	0.0244843	0.522499	ILMN_14041	0.132158	0.00734387	-0.299847	0.546223	ILMN_14041	0.00664776	0.0557473	A1	#N/A
ILMN_27673	7050	TGIF1	Homo sapiens TGFB-induced factor homeobox 1 (TGIF1), transcript variant 2, mRNA.	18	+	3437669-3437718	18p11.31e	0.331371	-0.196159	0.910823	0.0223675	0.0273626	0.467363	ILMN_27673	0.290612	0.633347	-0.0411491	-0.0860451	ILMN_27673	0.00870226	0.644531	A1	#N/A
ILMN_20405	350383	GPR142	Homo sapiens G protein-coupled receptor 142 (GPR142), mRNA.	17	+	69880005-69880054	17q25.1b	0.0151072	0.389039	0.92493	-0.0140409	0.0382909	0.325153	ILMN_20405	0.24036	0.750707	0.272303	0.501385	ILMN_20405	0.002659	0.0249924	A1	#N/A
ILMN_18215	128602	C20orf85	Homo sapiens chromosome 20 open reading frame 85 (C20orf85), mRNA.	20	+	56169276-56169284:56169285-56169325	20q13.32a	0.686499	0.0985278	0.893258	-0.0326997	0.0521796	0.495121	ILMN_18215	0.209313	0.645616	0.0110162	-0.141973	ILMN_18215	0.00310542	0.856646	A1	#N/A
ILMN_10729	84812	PLCD4	Homo sapiens phospholipase C, delta 4 (PLCD4), mRNA.	2	+	219210066-219210115	2q35e	0.865974	0.0320234	0.968398	0.00751463	0.0571998	0.376831	ILMN_10729	0.193107	0.418202	0.0207033	-0.128796	ILMN_10729	0.00760987	0.83313	A1	#N/A
ILMN_29121	84153	AYP1	Homo sapiens AYP1 protein (AYP1), mRNA.	11	-	65243652-65243701	11q13.1d	0.315111	0.20816	0.758411	-0.0630397	0.0591693	0.403285	ILMN_29121	0.107077	0.00789793	0.00951431	-0.142015	ILMN_29121	0.00310358	0.963633	A1	#N/A
ILMN_11240	115273	RAB42	Homo sapiens RAB42, member RAS oncogene family (RAB42), mRNA.	1	+	28791327-28791376	1p35.3b	0.280613	0.169495	0.0136046	-0.411732	0.0730859	0.288631	ILMN_11240	0.0973164	-0.0201528	0.0377486	-0.104695	ILMN_11240	0.00889375	0.222392	A1	#N/A
ILMN_21639	271	AMPD2	Homo sapiens adenosine monophosphate deaminase 2 (isoform L) (AMPD2), transcript variant 2, mRNA.	1	+	109965340-109965389	1p13.3b	0.900303	0.0322914	0.948513	-0.0166423	0.0786359	0.470437	ILMN_21639	0.204656	0.407742	-0.0144167	-0.140333	ILMN_21639	0.00233009	0.968057	A1	#N/A
ILMN_2690	4624	MYH6	Homo sapiens myosin, heavy polypeptide 6, cardiac muscle, alpha (cardiomyopathy, hypertrophic 1) (MYH6), mRNA.	14	-	22921039-22921088	14q11.2f	0.0283854	-0.414064	0.784055	0.0488795	0.079448	0.324364	ILMN_2690	0.352079	0.783226	-0.0171352	-0.137199	ILMN_2690	0.00674869	0.791364	A1	#N/A
ILMN_27268	115201	ATG4A	Homo sapiens ATG4 autophagy related 4 homolog A (S. cerevisiae) (ATG4A), transcript variant 3, mRNA.	X	+	107284328-107284377	Xq22.3c	0.713013	0.08934	0.766853	-0.0719766	0.0831358	0.435687	ILMN_27268	0.241137	0.74019	0.0679633	-0.117863	ILMN_27268	0.00611845	0.708455	A1	#N/A
ILMN_8357	53354	PANK1	Homo sapiens pantothenate kinase 1 (PANK1), transcript variant alpha, mRNA.	10	-	91333536-91333585	10q23.31c	0.713945	-0.0994564	0.993514	0.00220198	0.095738	0.466597	ILMN_8357	0.183072	0.77466	-0.099954	-0.0505163	ILMN_8357	0.00738917	0.606924	A1	#N/A
ILMN_21704	401898	LOC401898	Homo sapiens similar to hypothetical protein FLJ38281 (LOC401898), mRNA.	19	+	11657549-11657598	19p13.2a	0.233144	-0.219143	0.0519306	0.367628	0.099621	0.307421	ILMN_21704	0.148327	0.85718	-0.114955	-0.0255296	ILMN_21704	0.000953554	0.162953	A1	#N/A
ILMN_29448	222950	C7orf51	Homo sapiens chromosome 7 open reading frame 51 (C7orf51), mRNA.	7	+	99930170-99930219	7q22.1c	0.286964	-0.151479	0.330195	-0.138213	0.103211	0.236111	ILMN_29448	0.201053	0.792255	0.00725837	-0.141081	ILMN_29448	0.00495988	0.138025	A1	#N/A
ILMN_139265	3749	KCNC4	Homo sapiens potassium voltage-gated channel, Shaw-related subfamily, member 4 (KCNC4), transcript variant 1, mRNA.	1	+	110567649-110567698	1p13.3a	0.0292908	-0.63049	0.631166	-0.131461	0.10459	0.457475	ILMN_139265	0.404122	0.85229	-0.13986	-0.0617955	ILMN_139265	0.000843014	0.774069	A1	#N/A
ILMN_6342	116224	FAM122A	Homo sapiens family with sequence similarity 122A (FAM122A), mRNA.	9	+	70587743-70587792	9q21.11a	0.0372418	-0.388395	0.14873	-0.261931	0.117931	0.284843	ILMN_6342	0.0725505	-0.0136739	-0.264068	0.484679	ILMN_6342	0.00227563	0.0721854	A1	#N/A
ILMN_27092	57822	GRHL3	Homo sapiens grainyhead-like 3 (Drosophila) (GRHL3), transcript variant 1, mRNA.	1	+	24554094-24554143	1p36.11d	0.309208	0.351133	0.95462	-0.0194088	0.118262	0.548634	ILMN_27092	0.549839	0.762071	0.451088	0.494832	ILMN_27092	0.00852303	0.0254398	A1	#N/A
ILMN_23508	10428	CFDP1	Homo sapiens craniofacial development protein 1 (CFDP1), mRNA.	16	-	73896441-73896490	16q23.1a	0.266882	0.586645	0.721325	-0.185989	0.134985	0.799391	ILMN_23508	0.187128	-0.0788298	0.0807548	-0.0988545	ILMN_23508	0.00368583	0.400396	A1	#N/A
ILMN_22197	1409	CRYAA	Homo sapiens crystallin, alpha A (CRYAA), mRNA.	21	+	43465881-43465930	21q22.3c	0.678385	0.0956083	0.0229634	-0.557176	0.135184	0.353096	ILMN_22197	0.137918	-0.0289585	0.00917433	-0.142246	ILMN_22197	0.00939723	0.85666	A1	#N/A
ILMN_15499	245934	DEFB121	Homo sapiens defensin, beta 121 (DEFB121), mRNA.	20	-	29457559-29457608	20q11.21b	0.0159485	-0.3875	0.00374669	-0.481512	0.141275	0.226168	ILMN_15499	0.313886	0.789477	0.00705137	-0.1418	ILMN_15499	0.00450977	0.0517241	A1	#N/A
ILMN_16256	4993	OR2C1	Homo sapiens olfactory receptor, family 2, subfamily C, member 1 (OR2C1), mRNA.	16	+	3346831-3346880	16p13.3c	0.431775	-0.120211	0.246903	0.178597	0.142344	0.228519	ILMN_16256	0.117612	0.795931	-0.0567529	-0.0194738	ILMN_16256	0.00282261	0.19249	A1	#N/A
ILMN_16046	3284	HSD3B2	Homo sapiens hydroxy-delta-5-steroid dehydrogenase, 3 beta- and steroid delta-isomerase 2 (HSD3B2), mRNA.	1	+	119766807-119766856	1p12a	0.839279	-0.0360037	0.271046	-0.198144	0.155113	0.258451	ILMN_16046	0.216775	0.774917	0.0695476	-0.0762968	ILMN_16046	0.00199578	0.483552	A1	#N/A
ILMN_18177	80036	TRPM3	Homo sapiens transient receptor potential cation channel, subfamily M, member 3 (TRPM3), transcript variant 8, mRNA.	9	-	72632636-72632685	9q21.11c-q21.12a	0.773936	-0.059511	0.0195296	-0.516516	0.161264	0.296862	ILMN_18177	0.150669	-0.00166158	-0.0275171	-0.129587	ILMN_18177	0.00989069	0.951064	A1	#N/A
ILMN_10853	51099	ABHD5	Homo sapiens abhydrolase domain containing 5 (ABHD5), mRNA.	3	+	43735013-43735028:43735029-43735062	3p21.33e	0.522777	0.185664	0.336133	0.281168	0.194127	0.383065	ILMN_10853	0.381526	0.775149	0.282825	0.499874	ILMN_10853	0.00505793	0.0658762	A1	#N/A
ILMN_138545	4654	MYOD1	Homo sapiens myogenic differentiation 1 (MYOD1), mRNA.	11	+	17700006-17700055	11p15.1d	0.30982	-0.197816	0.735682	-0.0650347	0.200229	0.251326	ILMN_138545	0.173829	0.653825	-0.0507421	-0.0657602	ILMN_138545	0.00772574	0.796605	A1	#N/A
ILMN_21815	50834	TAS2R1	Homo sapiens taste receptor, type 2, member 1 (TAS2R1), mRNA.	5	-	9682159-9682208	5p15.2d	0.391929	0.145161	0.143025	-0.252593	0.238378	0.201499	ILMN_21815	0.0979699	0.0944688	0.0698009	-0.0813553	ILMN_21815	0.00882929	0.665423	A1	#N/A
ILMN_11714	219595	PSMAL	Homo sapiens growth-inhibiting protein 26 (PSMAL), mRNA.	11	+	89064306-89064344:89069449-89069459	11q14.3b	0.7207	0.152581	0.532744	0.267061	0.25119	0.496727	ILMN_11714	0.935822	0.554003	0.763749	0.303786	ILMN_11714	0.00099561	0.0457989	A1	#N/A
ILMN_3954	57829	ZP4	Homo sapiens zona pellucida glycoprotein 4 (ZP4), mRNA.	1	-	236112471-236112472:236112665-236112712	1q43b	0.391417	0.189884	0.132072	-0.33988	0.25289	0.255065	ILMN_3954	0.152367	0.239669	0.119777	0.133425	ILMN_3954	0.00199102	0.102529	A1	#N/A
ILMN_2380	5979	RET	Homo sapiens ret proto-oncogene (multiple endocrine neoplasia and medullary thyroid carcinoma 1, Hirschsprung disease) (RET), transcript variant 4, mRNA.	10	+	42942041-42942090	10q11.21a	0.728924	0.0557594	0.168314	-0.226437	0.266975	-0.180997	ILMN_2380	0.0571207	-0.089641	0.175499	0.371236	ILMN_2380	0.00508887	0.0188819	A1	#N/A
ILMN_14062	4843	NOS2A	Homo sapiens nitric oxide synthase 2A (inducible, hepatocytes) (NOS2A), transcript variant 2, mRNA.	17	-	23108469-23108506:23110034-23110045	17q11.1c	0.802581	-0.275832	0.643428	0.511649	0.296913	-1.16502	ILMN_14062	0.714836	0.674545	1.15943	0.256498	ILMN_14062	0.00749503	0.0685178	A1	#N/A
ILMN_28601	10479	SLC9A6	Homo sapiens solute carrier family 9 (sodium/hydrogen exchanger), member 6 (SLC9A6), mRNA.	X	+	134956525-134956574	Xq26.3b	0.43916	0.201087	0.814193	0.0606942	0.298337	0.271901	ILMN_28601	0.0428457	-0.084689	0.00743855	-0.141436	ILMN_28601	0.00736328	0.749206	A1	#N/A
ILMN_12125	4862	NPAS2	Homo sapiens neuronal PAS domain protein 2 (NPAS2), mRNA.	2	+	100979294-100979343	2q11.2d-q11.2e	0.526495	-0.212697	0.281244	-0.365167	0.305697	0.346659	ILMN_12125	0.302253	0.0831674	0.0225752	-0.140252	ILMN_12125	0.00262577	0.198362	A1	#N/A
ILMN_3031	84662	GLIS2	Homo sapiens GLIS family zinc finger 2 (GLIS2), mRNA.	16	+	4327714-4327763	16p13.3b	0.860687	-0.0395374	0.960286	-0.0112143	0.314412	0.229313	ILMN_3031	0.180174	0.551448	0.0457488	-0.123979	ILMN_3031	0.00408361	0.894624	A1	#N/A
ILMN_23980	1592	CYP26A1	Homo sapiens cytochrome P450, family 26, subfamily A, polypeptide 1 (CYP26A1), transcript variant 1, mRNA.	10	+	94823733-94823782	10q23.33a	0.966102	0.010167	0.426733	-0.191579	0.337617	0.23193	ILMN_23980	0.20147	0.0536591	0.0905886	-0.100752	ILMN_23980	0.0094577	0.477779	A1	#N/A
ILMN_28424	9514	GAL3ST1	Homo sapiens galactose-3-O-sulfotransferase 1 (GAL3ST1), mRNA.	22	-	29280940-29280989	22q12.2b	0.682552	0.184939	0.892044	0.0612623	0.342825	0.432724	ILMN_28424	0.245636	0.0745103	0.121744	-0.052406	ILMN_28424	0.00257046	0.0536886	A1	#N/A
ILMN_4783	28970	C11orf54	Homo sapiens chromosome 11 open reading frame 54 (C11orf54), mRNA.	11	+	93135218-93135267	11q21a	0.0951948	0.726827	0.608951	0.216162	0.345199	0.401873	ILMN_4783	0.0197921	-0.141096	0.182269	0.048318	ILMN_4783	0.00436637	0.119972	A1	#N/A
ILMN_23938	9814	SFI1	Homo sapiens Sfi1 homolog, spindle assembly associated (yeast) (SFI1), transcript variant 2, mRNA.	22	+	30344163-30344212	22q12.2c	0.025297	0.715282	0.753676	-0.0945399	0.374773	0.269616	ILMN_23938	0.18553	0.0564459	0.408363	0.569019	ILMN_23938	0.00260779	0.0522447	A1	#N/A
ILMN_15738	146	ADRA1D	Homo sapiens adrenergic, alpha-1D-, receptor (ADRA1D), mRNA.	20	-	4149838-4149887	20p13b-p13a	0.555523	-0.0900026	0.000302717	-0.646808	0.401537	0.128623	ILMN_15738	0.209609	0.336972	0.100296	0.0377929	ILMN_15738	0.000808186	0.0884192	A1	#N/A
ILMN_20519	157378	TMEM65	Homo sapiens transmembrane protein 65 (TMEM65), mRNA.	8	-	125393504-125393553	8q24.13d	0.347966	-0.348161	0.757265	-0.113583	0.428039	0.293116	ILMN_20519	0.318858	0.370448	-0.00178104	-0.142827	ILMN_20519	0.00404136	0.114811	A1	#N/A
ILMN_22585	389898	UBE2NL	Homo sapiens ubiquitin-conjugating enzyme E2N-like (UBE2NL), mRNA.	X	+	142795885-142795934	Xq27.3a	0.0156072	0.519372	0.242248	0.237774	0.436266	0.156857	ILMN_22585	0.173588	0.460552	0.354845	0.587733	ILMN_22585	0.00778134	0.0385751	A1	#N/A
ILMN_24032	148281	SYT6	Homo sapiens synaptotagmin VI (SYT6), mRNA.	1	-	114436158-114436207	1p13.2b	0.15246	-0.240721	0.212798	-0.20835	0.436971	0.128517	ILMN_24032	0.144474	0.800793	-0.040145	-0.0686157	ILMN_24032	0.00472787	0.145855	A1	#N/A
ILMN_12771	5916	RARG	Homo sapiens retinoic acid receptor, gamma (RARG), mRNA.	12	-	51911239-51911283:51912025-51912029	12q13.13e	0.741749	-0.0670019	0.836921	0.0418171	0.461513	0.150494	ILMN_12771	0.180933	0.727166	0.0721847	-0.0396461	ILMN_12771	0.00417374	0.617773	A1	#N/A
ILMN_19228	55090	MED9	Homo sapiens mediator complex subunit 9 (MED9), mRNA.	17	+	17337118-17337167	17p11.2g	0.497198	-0.0985908	0.0241169	-0.34647	0.466641	0.105801	ILMN_19228	0.0570453	-0.0882841	-0.0451507	-0.042219	ILMN_19228	0.00140774	0.619068	A1	#N/A
ILMN_9343	81888	HYI	Homo sapiens hydroxypyruvate isomerase homolog (E. coli) (HYI), mRNA.	1	-	43690074-43690105:43690193-43690210	1p34.2a	0.99645	0.00175405	0.307494	0.407399	0.473208	0.284544	ILMN_9343	0.168481	0.56061	0.0270864	-0.135076	ILMN_9343	0.00765887	0.0816508	A1	#N/A
ILMN_9005	150248	C22orf15	Homo sapiens chromosome 22 open reading frame 15 (C22orf15), mRNA.	22	+	22437685-22437734	22q11.23a	0.0991201	0.241607	0.475009	-0.101905	0.473259	0.102314	ILMN_9005	0.155526	0.503916	0.225173	0.652035	ILMN_9005	0.00126548	0.022526	A1	#N/A
ILMN_18729	122416	ANKRD9	Homo sapiens ankyrin repeat domain 9 (ANKRD9), mRNA.	14	-	102043563-102043612	14q32.31c	0.465333	-0.3302	0.618501	-0.224455	0.473492	0.324118	ILMN_18729	0.488948	0.258956	0.161789	-0.0528594	ILMN_18729	0.00267779	0.0225378	A1	#N/A
ILMN_5729	79589	RNF128	Homo sapiens ring finger protein 128 (RNF128), transcript variant 2, mRNA.	X	+	105857198-105857247	Xq22.3b	0.470651	-0.254431	0.507369	-0.23358	0.473922	0.252536	ILMN_5729	0.0959217	0.0288571	-0.157562	0.267484	ILMN_5729	0.0086705	0.196233	A1	#N/A
ILMN_14640	79370	BCL2L14	Homo sapiens BCL2-like 14 (apoptosis facilitator) (BCL2L14), transcript variant 4, mRNA.	12	+	12138719-12138768	12p13.2a	0.226276	0.381778	0.985922	0.00547049	0.515699	-0.202536	ILMN_14640	0.124801	0.110209	0.416958	0.417525	ILMN_14640	0.00836453	0.0875086	A1	#N/A
ILMN_23563	83447	SLC25A31	Homo sapiens solute carrier family 25 (mitochondrial carrier; adenine nucleotide translocator), member 31 (SLC25A31), nuclear gene encoding mitochondrial protein, mRNA.	4	+	128914079-128914128	4q28.1e	0.19023	-0.421063	0.00108116	-1.17511	0.518577	0.204295	ILMN_23563	0.185261	0.128061	-0.127418	-0.0856133	ILMN_23563	0.00335559	0.259834	A1	#N/A
ILMN_12227	163590	TOR1AIP2	Homo sapiens torsin A interacting protein 2 (TOR1AIP2), mRNA.	1	-	178081022-178081071	1q25.2c	0.706051	-0.13712	0.72001	-0.130293	0.532204	0.227765	ILMN_12227	0.240088	0.786574	0.0576455	-0.109892	ILMN_12227	0.00620657	0.742809	A1	#N/A
ILMN_21551	10768	AHCYL1	Homo sapiens S-adenosylhomocysteine hydrolase-like 1 (AHCYL1), mRNA.	1	+	110366265-110366314	1p13.3b	0.797684	0.0594605	0.394818	-0.198931	0.541664	0.14208	ILMN_21551	0.181126	0.225321	0.139816	0.329899	ILMN_21551	0.00245451	0.128567	A1	#N/A
ILMN_8189	222826	C6orf146	Homo sapiens chromosome 6 open reading frame 146 (C6orf146), mRNA.	6	-	4013939-4013988	6p25.2a	0.232414	-0.339312	0.893466	-0.0374158	0.557382	0.164567	ILMN_8189	0.404867	0.613113	0.152927	-0.016288	ILMN_8189	0.00227476	0.195636	A1	#N/A
ILMN_27664	6343	SCT	Homo sapiens secretin (SCT), mRNA.	11	-	616764-616789:616888-616911	11p15.5d	0.564372	-0.205522	0.53044	-0.223863	0.560675	0.207492	ILMN_27664	0.675017	0.549439	0.46851	0.535839	ILMN_27664	0.00812876	0.0130088	A1	#N/A
ILMN_3293	6908	TBP	Homo sapiens TATA box binding protein (TBP), mRNA.	6	+	170723459-170723508	6q27f	0.932389	0.0122518	0.839832	0.0291986	0.565985	0.0832078	ILMN_3293	0.0167475	-0.103276	-0.0187305	-0.11406	ILMN_3293	0.00452139	0.244081	A1	#N/A
ILMN_10125	129880	BBS5	Homo sapiens Bardet-Biedl syndrome 5 (BBS5), mRNA.	2	+	170071337-170071386	2q31.1a	0.278312	-0.192934	0.205967	-0.226229	0.574095	0.0989966	ILMN_10125	0.24535	0.567759	0.0993845	0.120034	ILMN_10125	0.00994774	0.436406	A1	#N/A
ILMN_17866	132724	TMPRSS11B	Homo sapiens transmembrane protease, serine 11B (TMPRSS11B), mRNA.	4	-	68775086-68775135	4q13.2b	0.528467	-0.157637	0.224247	-0.307886	0.584236	0.136685	ILMN_17866	0.232	0.740074	0.0848394	0.0120652	ILMN_17866	0.00245904	0.3533	A1	#N/A
ILMN_14936	2214	FCGR3A	Homo sapiens Fc fragment of IgG, low affinity IIIa, receptor (CD16a) (FCGR3A), transcript variant 1, mRNA.	1	-	159786307-159786356	1q23.3a	0.231601	-0.212204	0.0312187	-0.397402	0.585908	0.0953332	ILMN_14936	0.192264	0.510964	0.0384952	-0.123483	ILMN_14936	0.00583508	0.800081	A1	#N/A
ILMN_24941	3297	HSF1	Homo sapiens heat shock transcription factor 1 (HSF1), mRNA.	8	+	145486206-145486247:145486248-145486255	8q24.3g-q24.3h	0.443925	-0.287373	0.918668	-0.0380669	0.586502	0.203459	ILMN_24941	0.177348	0.422785	-0.0680685	-0.0993779	ILMN_24941	0.00811727	0.508389	A1	#N/A
ILMN_26639	84282	RNF135	Homo sapiens ring finger protein 135 (RNF135), transcript variant 1, mRNA.	17	+	26350785-26350834	17q11.2c	0.753284	-0.0784866	0.956394	-0.0136383	0.589113	0.135184	ILMN_26639	0.108331	0.0418933	0.00149603	-0.142821	ILMN_26639	0.00220313	0.0723606	A1	#N/A
ILMN_21772	1389	CREBL2	Homo sapiens cAMP responsive element binding protein-like 2 (CREBL2), mRNA.	12	+	12689183-12689232	12p13.1b	0.00292813	-0.634533	0.0347193	-0.426242	0.605512	-0.0990878	ILMN_21772	0.141866	0.27627	-0.125856	0.106546	ILMN_21772	0.00696009	0.193522	A1	#N/A
ILMN_7036	400666	FLJ45684	Homo sapiens FLJ45684 protein (FLJ45684), mRNA.	19	-	595927-595976	19p13.3j	0.121087	0.430028	0.389886	-0.233775	0.611299	0.137386	ILMN_7036	0.132768	-0.000318821	0.279089	0.120399	ILMN_7036	0.00896316	0.455542	A1	#N/A
ILMN_10281	85007	MGC15875	Homo sapiens hypothetical protein LOC85007, isoform 2 (MGC15875), transcript variant 1, mRNA.	5	-	177568513-177568522:177571497-177571527:177571528-177571536	5q35.3b	0.768256	-0.0769043	0.418497	-0.212591	0.613685	0.13202	ILMN_10281	0.057518	-0.076843	-0.0469444	-0.0446332	ILMN_10281	0.00876687	0.406384	A1	#N/A
ILMN_26615	51701	NLK	Homo sapiens nemo-like kinase (NLK), mRNA.	17	+	23547324-23547373	17q11.2a	0.439163	-0.133495	0.0947481	-0.29606	0.62627	-0.0836725	ILMN_26615	0.0934436	0.0271754	0.0685326	-0.0573706	ILMN_26615	0.00617694	0.506242	A1	#N/A
ILMN_19503	594855	CPLX3	Homo sapiens complexin 3 (CPLX3), mRNA.	15	+	72911028-72911077	15q24.1b	0.213535	-0.241834	0.165555	-0.270806	0.651305	0.0864623	ILMN_19503	0.343808	0.818041	0.179659	0.16155	ILMN_19503	0.00347454	0.318353	A1	#N/A
ILMN_30143	6855	SYP	Homo sapiens synaptophysin (SYP), mRNA.	X	-	48931377-48931426	Xp11.23b	0.678701	-0.128579	0.0337204	-0.694697	0.662494	-0.135511	ILMN_30143	0.177025	-0.0420041	0.180491	-0.0198916	ILMN_30143	0.000694569	0.402856	A1	#N/A
ILMN_8336	56898	BDH2	Homo sapiens 3-hydroxybutyrate dehydrogenase, type 2 (BDH2), mRNA.	4	-	104218451-104218500	4q24b	0.873716	-0.080327	0.73772	0.169418	0.683241	0.206569	ILMN_8336	0.393762	0.46745	0.250314	0.0756474	ILMN_8336	0.000279328	0.0311544	A1	#N/A
ILMN_17705	55904	MLL5	Homo sapiens myeloid/lymphoid or mixed-lineage leukemia 5 (trithorax homolog, Drosophila) (MLL5), mRNA.	7	+	104541935-104541984	7q22.2a	0.284084	0.222729	0.234801	-0.247821	0.686177	0.0830285	ILMN_17705	0.280185	0.580181	0.350035	0.596094	ILMN_17705	0.000218342	0.0416123	A1	#N/A
ILMN_10522	55506	H2AFY2	Homo sapiens H2A histone family, member Y2 (H2AFY2), mRNA.	10	+	71541824-71541873	10q22.1a	0.703076	0.149979	0.869098	0.0647538	0.690945	0.156455	ILMN_10522	0.0347031	-0.0948949	0.0314647	-0.12782	ILMN_10522	0.00637668	0.635315	A1	#N/A
ILMN_7673	79143	MBOAT7	Homo sapiens membrane bound O-acyltransferase domain containing 7 (MBOAT7), mRNA.	19	-	59369210-59369259	19q13.42a	0.556042	-0.209246	0.466858	-0.259168	0.700414	0.136428	ILMN_7673	0.108315	-0.0690399	-0.0645213	-0.125379	ILMN_7673	0.00983323	0.483215	A1	#N/A
ILMN_14177	134548	ANKRD43	Homo sapiens ankyrin repeat domain 43 (ANKRD43), mRNA.	5	+	132179666-132179715	5q31.1c	0.240598	-0.935901	0.570722	-0.446506	0.71651	-0.285318	ILMN_14177	0.636613	0.341161	0.311322	-0.0250137	ILMN_14177	0.0020519	0.0263576	A1	#N/A
ILMN_137967	84220	RANBP2L1	Homo sapiens RAN binding protein 2-like 1 (RANBP2L1), transcript variant 1, mRNA.	2	+	109970777-109970826	2q13b	0.368398	0.21085	0.0424722	-0.495075	0.739905	-0.0771732	ILMN_137967	0.0495513	-0.111542	0.193563	0.238123	ILMN_137967	0.00124219	0.271868	A1	#N/A
ILMN_14845	79777	ACBD4	Homo sapiens acyl-Coenzyme A binding domain containing 4 (ACBD4), mRNA.	17	+	40577074-40577123	17q21.31d	0.89897	0.0461755	0.797248	-0.0934919	0.746535	0.117674	ILMN_14845	0.249016	0.396058	0.213267	0.369034	ILMN_14845	0.00532892	0.0757851	A1	#N/A
ILMN_22156	9331	B4GALT6	Homo sapiens UDP-Gal:betaGlcNAc beta 1,4- galactosyltransferase, polypeptide 6 (B4GALT6), mRNA.	18	-	27457187-27457236	18q12.1d	0.440773	-0.413823	0.690557	0.212595	0.786596	0.144432	ILMN_22156	0.531001	0.414853	0.251873	-0.0284292	ILMN_22156	0.00387679	0.0115699	A1	#N/A
ILMN_16687	5037	PEBP1	Homo sapiens phosphatidylethanolamine binding protein 1 (PEBP1), mRNA.	12	+	117067523-117067572	12q24.23a	0.966846	0.013393	0.766328	0.0958582	0.82144	0.0727669	ILMN_16687	0.254604	0.12891	0.224918	0.023001	ILMN_16687	0.0097143	0.0448827	A1	#N/A
ILMN_14360	340706	VWA2	Homo sapiens von Willebrand factor A domain containing 2 (VWA2), mRNA.	10	+	116039309-116039358	10q25.3a	0.153661	-0.450103	0.286008	-0.332971	0.830564	-0.0659124	ILMN_14360	0.102862	0.0108224	-0.0892333	-0.0926719	ILMN_14360	0.00860069	0.452851	A1	#N/A
ILMN_1745	285492	FLJ35424	Homo sapiens hypothetical protein FLJ35424 (FLJ35424), mRNA.	4	+	3562249-3562298	4p16.2c	0.663134	0.263165	0.852643	-0.112013	0.831694	-0.12818	ILMN_1745	0.303929	0.306243	0.499601	0.432598	ILMN_1745	0.00100915	0.054366	A1	#N/A
ILMN_1263	84866	TMEM25	Homo sapiens transmembrane protein 25 (TMEM25), mRNA.	11	+	117911504-117911553	11q23.3d	0.0930747	-0.951949	0.399024	-0.466033	0.837634	-0.112335	ILMN_1263	0.638392	0.388382	0.218585	-0.0517127	ILMN_1263	0.00291958	0.0194811	A1	#N/A
ILMN_8796	83450	LRRC48	Homo sapiens leucine rich repeat containing 48 (LRRC48), mRNA.	17	+	17860810-17860859	17p11.2g	0.999413	0.000134451	0.000808251	-0.703346	0.838492	0.0372407	ILMN_8796	0.119278	-0.0475462	0.100725	0.0780192	ILMN_8796	0.00867652	0.36888	A1	#N/A
ILMN_16289	831	CAST	Homo sapiens calpastatin (CAST), transcript variant 2, mRNA.	5	+	96105086-96105086:96105087-96105135	5q15d	0.213816	0.404794	0.348575	-0.302787	0.849164	0.0608186	ILMN_16289	0.200946	0.0262661	0.372934	0.436484	ILMN_16289	0.00987845	0.0915471	A1	#N/A
ILMN_10585	3849	KRT2	Homo sapiens keratin 2 (epidermal ichthyosis bullosa of Siemens) (KRT2), mRNA.	12	-	51324797-51324846	12q13.13d	0.235292	0.390103	0.22196	-0.401843	0.849766	-0.0612443	ILMN_10585	0.339879	0.463642	0.565552	0.566472	ILMN_10585	0.00228855	0.0520112	A1	#N/A
ILMN_3519	58529	MYOZ1	Homo sapiens myozenin 1 (MYOZ1), mRNA.	10	-	75061506-75061555	10q22.2a	0.148351	-0.248881	0.211371	-0.213839	0.85048	-0.0316683	ILMN_3519	0.101966	0.0863695	-0.00664009	-0.142036	ILMN_3519	0.0094884	0.365608	A1	#N/A
ILMN_24245	55314	TMEM144	Homo sapiens transmembrane protein 144 (TMEM144), mRNA.	4	+	159395658-159395707	4q32.1d-q32.1e	0.028728	0.670887	0.795619	0.0750305	0.876747	0.0449031	ILMN_24245	0.0855921	-0.0218785	0.398584	0.646141	ILMN_24245	0.00496781	0.0253458	A1	#N/A
ILMN_29353	9562	MINPP1	Homo sapiens multiple inositol polyphosphate histidine phosphatase, 1 (MINPP1), mRNA.	10	+	89302678-89302727	10q23.2b	0.419164	-0.278122	0.626705	-0.166609	0.879053	-0.0519941	ILMN_29353	0.276516	0.646415	0.163452	0.226147	ILMN_29353	0.00227903	0.0865059	A1	#N/A
ILMN_9542	339221	ENPP7	Homo sapiens ectonucleotide pyrophosphatase/phosphodiesterase 7 (ENPP7), mRNA.	17	+	75326400-75326440:75326441-75326449	17q25.3d	0.787575	-0.212313	0.812402	0.18696	0.929817	0.0693425	ILMN_9542	0.550846	0.690185	0.410018	0.118955	ILMN_9542	0.00181712	0.170697	A1	#N/A
ILMN_24220	10397	NDRG1	Homo sapiens N-myc downstream regulated gene 1 (NDRG1), mRNA.	8	-	134318696-134318745	8q24.22c	0.0526393	-0.760464	0.0504338	-0.768358	0.945744	0.025522	ILMN_24220	0.152162	-0.00296188	-0.24083	0.308624	ILMN_24220	0.0031266	0.104174	A1	#N/A
ILMN_17629	112483	SAT2	Homo sapiens spermidine/spermine N1-acetyltransferase family member 2 (SAT2), mRNA.	17	-	7470480-7470489:7470490-7470529	17p13.1d	0.428902	-0.380183	0.761616	-0.144866	0.95228	-0.0285476	ILMN_17629	0.332823	0.280348	0.157006	-0.0339072	ILMN_17629	0.00329072	0.0143377	A1	#N/A
ILMN_9667	64400	AKTIP	Homo sapiens AKT interacting protein (AKTIP), transcript variant 2, mRNA.	16	-	52083405-52083454	16q12.2a	0.0419672	-0.44814	0.861954	-0.0364569	0.958013	-0.0110344	ILMN_9667	0.266729	0.70387	0.0481761	-0.123223	ILMN_9667	0.00347116	0.270031	A1	#N/A
ILMN_11045	90624	LOC90624	Homo sapiens hypothetical protein LOC90624 (LOC90624), mRNA.	5	+	130564007-130564056	5q31.1a	0.25214	-0.380444	0.433051	-0.258283	0.958116	-0.0171762	ILMN_11045	0.199542	0.265056	0.0179078	-0.139004	ILMN_11045	0.00513715	0.213596	A1	#N/A
ILMN_16053	549	AUH	Homo sapiens AU RNA binding protein/enoyl-Coenzyme A hydratase (AUH), nuclear gene encoding mitochondrial protein, mRNA.	9	-	93016360-93016409	9q22.31a	0.000204792	-1.36831	0.0698013	-0.584783	0.96884	-0.0121089	ILMN_16053	0.157828	0.105299	-0.520272	0.467405	ILMN_16053	0.00822493	0.0186575	A1	#N/A
ILMN_137418	29883	CNOT7	Homo sapiens CCR4-NOT transcription complex, subunit 7 (CNOT7), transcript variant 2, mRNA.	8	-	17133759-17133808	8p22b	0.493322	-0.242897	0.620246	-0.175224	0.972142	-0.0123136	ILMN_137418	0.0668926	0.0118678	-0.048399	-0.0732773	ILMN_137418	0.00680329	0.169108	A1	#N/A
ILMN_17806	79791	FBXO31	Homo sapiens F-box protein 31 (FBXO31), mRNA.	16	-	85920600-85920649	16q24.2a	0.634473	-0.090281	0.84018	-0.0382091	0.992063	0.00188378	ILMN_17806	0.149333	0.173866	0.103251	0.00357684	ILMN_17806	0.00178849	0.0200622	A1	#N/A
ILMN_24305	340069	LOC340069	Homo sapiens hypothetical protein LOC340069 (LOC340069), mRNA.	5	+	118999322-118999371	5q23.1d	9.7e-05	0.952297	0.0386166	-0.439358	0.17811	0.27759	ILMN_24305	-0.184332	0.0479448	0.153021	0.130344	ILMN_24305	0.00419645	0.00564358	A2	C1
ILMN_27565	7433	VIPR1	Homo sapiens vasoactive intestinal peptide receptor 1 (VIPR1), mRNA.	3	+	42553905-42553954	3p22.1a	0.007379	1.49649	0.686703	0.206729	0.974488	0.01636	ILMN_27565	-0.017341	-0.142338	0.722727	0.658801	ILMN_27565	0.00782113	0.000365536	A2	C2.1
ILMN_137022	9382	COG1	Homo sapiens component of oligomeric golgi complex 1 (COG1), mRNA.	17	+	68714456-68714505	17q25.1a	0.348224	-0.128637	0.714304	-0.0497565	0.416267	0.111186	ILMN_137022	-0.138977	0.546654	-0.258888	0.775022	ILMN_137022	0.00438075	0.00335922	A2	C4
ILMN_22700	6002	RGS12	Homo sapiens regulator of G-protein signalling 12 (RGS12), transcript variant 5, mRNA.	4	+	3386192-3386241	4p16.2c	0.202453	-0.222706	0.749388	0.0548062	0.587552	-0.0932688	ILMN_22700	-0.228433	0.781945	-0.293151	0.733601	ILMN_22700	0.00560166	0.00370816	A2	C4
ILMN_11532	619435	C8orf61	Homo sapiens chromosome 8 open reading frame 61 (C8orf61), mRNA.	8	+	1721711-1721760	8p23.3a	0.000525296	-1.04602	0.0350945	-0.577439	0.652833	-0.117089	ILMN_11532	-0.334125	0.699422	-0.798588	0.806933	ILMN_11532	0.00107787	0.00253126	A2	C4
ILMN_15878	8525	DGKZ	Homo sapiens diacylglycerol kinase, zeta 104kDa (DGKZ), transcript variant 1, mRNA.	11	+	46323645-46323652:46323653-46323694	11p11.2c	0.308149	0.187237	0.277037	-0.200052	0.00973458	0.509005	ILMN_15878	-0.00712365	-0.141333	-0.168008	0.180989	ILMN_15878	0.0075692	0.136557	A2	#N/A
ILMN_14389	284353	NKPD1	Homo sapiens NTPase, KAP family P-loop domain containing 1 (NKPD1), mRNA.	19	-	50346996-50347035:50347036-50347045	19q13.32a	0.00671136	0.490533	0.865002	0.0281248	0.0508036	-0.338239	ILMN_14389	-0.212637	0.793065	0.201749	0.376889	ILMN_14389	0.00526601	0.161449	A2	#N/A
ILMN_27442	3444	IFNA7	Homo sapiens interferon, alpha 7 (IFNA7), mRNA.	9	-	21192153-21192164:21192165-21192202	9p21.3d	0.65298	0.127906	0.45954	0.211265	0.0841616	-0.508043	ILMN_27442	-0.364968	0.760294	-0.0469935	-0.13378	ILMN_27442	0.00922454	0.515662	A2	#N/A
ILMN_4088	6276	S100A5	Homo sapiens S100 calcium binding protein A5 (S100A5), mRNA.	1	-	151779182-151779231	1q21.3c	0.0785667	0.352732	0.258005	-0.221883	0.130857	0.29996	ILMN_4088	0.0293847	-0.130714	0.0557711	-0.0599761	ILMN_4088	0.00233156	0.642386	A2	#N/A
ILMN_22477	84125	LRRIQ1	Homo sapiens leucine-rich repeats and IQ motif containing 1 (LRRIQ1), mRNA.	12	+	84042149-84042198	12q21.31e	0.000720664	0.774612	0.0591721	-0.391388	0.163738	0.283217	ILMN_22477	-0.276495	0.216528	-0.0307979	-0.121607	ILMN_22477	0.00786036	0.0252365	A2	#N/A
ILMN_5432	2324	FLT4	Homo sapiens fms-related tyrosine kinase 4 (FLT4), transcript variant 1, mRNA.	5	-	179967608-179967657	5q35.3f	0.112636	0.364386	0.264843	0.252193	0.181818	-0.303958	ILMN_5432	-0.279228	0.810044	0.0549438	-0.117591	ILMN_5432	0.00457795	0.647017	A2	#N/A
ILMN_1879	153561	LOC153561	Homo sapiens hypothetical protein LOC153561 (LOC153561), mRNA.	5	+	69805606-69805655	5q13.2a	0.430844	-0.161316	0.0820773	-0.36655	0.193522	-0.269709	ILMN_1879	-0.28691	0.724498	-0.232713	0.352888	ILMN_1879	0.000763719	0.169366	A2	#N/A
ILMN_7057	8938	BAIAP3	Homo sapiens BAI1-associated protein 3 (BAIAP3), mRNA.	16	+	1339189-1339238	16p13.3e	0.174111	0.316667	0.213173	-0.289014	0.196364	0.300379	ILMN_7057	-0.0524891	-0.121779	-0.0443453	-0.0812934	ILMN_7057	0.00379628	0.844129	A2	#N/A
ILMN_24281	148523	C1orf51	Homo sapiens chromosome 1 open reading frame 51 (C1orf51), mRNA.	1	+	148525842-148525891	1q21.2b	0.0724203	-0.916184	0.653888	-0.220463	0.200069	-0.641028	ILMN_24281	-0.985705	0.796221	-1.12328	0.539517	ILMN_24281	0.00542492	0.0377412	A2	#N/A
ILMN_8085	338751	OR52L1	Homo sapiens olfactory receptor, family 52, subfamily L, member 1 (OR52L1), mRNA.	11	-	5963968-5964017	11p15.4c	0.681887	-0.106786	0.0541757	-0.52355	0.263558	0.295069	ILMN_8085	-0.213492	0.388398	-0.41442	0.3222	ILMN_8085	0.000741412	0.158604	A2	#N/A
ILMN_17441	342035	GLDN	Homo sapiens gliomedin (GLDN), mRNA.	15	+	49487325-49487374	15q21.2b	0.403307	0.663953	0.560093	0.460951	0.305127	0.818175	ILMN_17441	-1.00479	0.460207	-1.0819	0.241007	ILMN_17441	0.00133257	0.15312	A2	#N/A
ILMN_27390	25888	ZNF473	Homo sapiens zinc finger protein 473 (ZNF473), transcript variant 1, mRNA.	19	+	55225988-55226037	19q13.33b	0.895833	0.0382325	0.732646	-0.0998727	0.337938	-0.282852	ILMN_27390	-0.213907	0.647925	-0.0533655	0.114077	ILMN_27390	0.00976513	0.0801025	A2	#N/A
ILMN_18907	246778	IL27	Homo sapiens interleukin 27 (IL27), mRNA.	16	-	28418400-28418449	16p11.2e	0.152921	-0.411355	0.244131	-0.332447	0.360267	-0.259502	ILMN_18907	-0.323196	0.882153	-0.399122	0.409606	ILMN_18907	4.40957e-05	0.12023	A2	#N/A
ILMN_15526	7984	ARHGEF5	Homo sapiens Rho guanine nucleotide exchange factor (GEF) 5 (ARHGEF5), mRNA.	7	+	143693659-143693708	7q35a	0.147873	0.302467	0.417753	-0.166467	0.37108	-0.184065	ILMN_15526	-0.0598341	-0.0682868	0.183432	0.344172	ILMN_15526	0.00945298	0.135543	A2	#N/A
ILMN_25510	140700	SAMD10	Homo sapiens sterile alpha motif domain containing 10 (SAMD10), mRNA.	20	-	62076085-62076134	20q13.33e	0.641691	0.104486	0.528388	0.141871	0.39944	-0.190321	ILMN_25510	-0.181622	0.754339	-0.0342186	-0.125862	ILMN_25510	0.00938234	0.667001	A2	#N/A
ILMN_16788	50508	NOX3	Homo sapiens NADPH oxidase 3 (NOX3), mRNA.	6	-	155759787-155759788:155769956-155770003	6q25.3a	0.570812	0.104562	0.692332	-0.0728457	0.415232	0.150899	ILMN_16788	-0.21056	0.656797	-0.233728	0.452516	ILMN_16788	0.00311949	0.108058	A2	#N/A
ILMN_1342	64783	RBM15	Homo sapiens RNA binding motif protein 15 (RBM15), mRNA.	1	+	110690727-110690776	1p13.3a	0.148099	0.260365	0.80003	-0.0445044	0.417991	-0.143305	ILMN_1342	-0.264406	0.848257	-0.0625713	0.0499355	ILMN_1342	0.00201372	0.462925	A2	#N/A
ILMN_138392	6167	RPL37	Homo sapiens ribosomal protein L37 (RPL37), mRNA.	5	-	40861390-40861439	5p13.1b	0.0054629	-0.751273	0.234474	-0.297424	0.432171	-0.19463	ILMN_138392	-0.176449	0.684814	-0.45477	0.600696	ILMN_138392	0.00269097	0.0155723	A2	#N/A
ILMN_22520	10644	IGF2BP2	Homo sapiens insulin-like growth factor 2 mRNA binding protein 2 (IGF2BP2), transcript variant 1, mRNA.	3	-	186844539-186844588	3q27.2b	0.775086	0.147998	0.670808	0.220415	0.449867	0.393686	ILMN_22520	-0.186623	0.161799	-0.309467	0.184637	ILMN_22520	0.000810629	0.133456	A2	#N/A
ILMN_21277	10501	SEMA6B	Homo sapiens sema domain, transmembrane domain (TM), and cytoplasmic domain, (semaphorin) 6B (SEMA6B), mRNA.	19	-	4558503-4542600	19p13.3d	0.0458175	0.335632	0.117165	-0.258433	0.47418	0.115319	ILMN_21277	-0.109491	0.04586	0.000665309	-0.142842	ILMN_21277	0.00297845	0.748994	A2	#N/A
ILMN_6154	2869	GRK5	Homo sapiens G protein-coupled receptor kinase 5 (GRK5), mRNA.	10	+	121204611-121204660	10q26.11c-q26.11d	0.767086	0.0575229	0.756139	0.0603193	0.482867	0.136937	ILMN_6154	-0.217491	0.266713	-0.257198	0.338994	ILMN_6154	0.00389202	0.0132651	A2	#N/A
ILMN_138372	998	CDC42	Homo sapiens cell division cycle 42 (GTP binding protein, 25kDa) (CDC42), transcript variant 1, mRNA.	1	+	22289518-22289567	1p36.12a	0.0603195	0.289737	0.234522	-0.178714	0.484426	0.103953	ILMN_138372	-0.0685267	-0.0471655	0.0243654	-0.12285	ILMN_138372	0.0011072	0.947455	A2	#N/A
ILMN_16811	5187	PER1	Homo sapiens period homolog 1 (Drosophila) (PER1), mRNA.	17	-	7984744-7984793	17p13.1c	0.62505	-0.207102	0.758025	-0.130331	0.490161	0.293259	ILMN_16811	-0.246729	0.282399	-0.49691	0.487224	ILMN_16811	0.000885427	0.0481866	A2	#N/A
ILMN_29327	5814	PURB	Homo sapiens purine-rich element binding protein B (PURB), mRNA.	7	-	44955599-44955648	7p13c	0.226664	0.249161	0.617213	-0.101518	0.511139	-0.133751	ILMN_29327	-0.18654	0.658813	0.00491553	-0.142374	ILMN_29327	0.00217302	0.998724	A2	#N/A
ILMN_1173	178	AGL	Homo sapiens amylo-1, 6-glucosidase, 4-alpha-glucanotransferase (glycogen debranching enzyme, glycogen storage disease type III) (AGL), transcript variant 5, mRNA.	1	+	100088396-100088445	1p21.2a	0.681757	0.076165	0.143098	-0.278522	0.533869	0.115852	ILMN_1173	-0.0347985	-0.123328	-0.054642	0.109462	ILMN_1173	0.00850327	0.427614	A2	#N/A
ILMN_2907	222553	SLC35F1	Homo sapiens solute carrier family 35, member F1 (SLC35F1), mRNA.	6	+	118745074-118745123	6q22.2b-q22.31a	0.949278	0.0177593	0.406774	0.233498	0.543234	-0.17046	ILMN_2907	-0.256482	0.775607	-0.162372	0.0483746	ILMN_2907	0.00745977	0.273502	A2	#N/A
ILMN_2175	54108	CHRAC1	Homo sapiens chromatin accessibility complex 1 (CHRAC1), mRNA.	8	+	141596070-141596119	8q24.3c	0.0196783	0.373185	0.344923	0.142956	0.54648	0.090701	ILMN_2175	-0.11733	0.309787	0.023912	-0.117128	ILMN_2175	0.0072638	0.502862	A2	#N/A
ILMN_10096	23071	TXNDC4	Homo sapiens thioredoxin domain containing 4 (endoplasmic reticulum) (TXNDC4), mRNA.	9	-	101781861-101781910	9q31.1a	0.614221	-0.0984193	0.0281013	-0.453212	0.568677	-0.111389	ILMN_10096	-0.234261	0.471595	-0.227776	0.429634	ILMN_10096	0.00775993	0.114776	A2	#N/A
ILMN_10806	283365	OR6C6	Homo sapiens olfactory receptor, family 6, subfamily C, member 6 (OR6C6), mRNA.	12	-	53974706-53974755	12q13.2b	0.162879	0.450916	0.00223107	-1.08326	0.579832	0.175403	ILMN_10806	-0.155351	-0.095911	-0.0175943	-0.141363	ILMN_10806	0.00489318	0.810499	A2	#N/A
ILMN_138811	112936	VPS26B	Homo sapiens vacuolar protein sorting 26 homolog B (yeast) (VPS26B), mRNA.	11	+	133620177-133620184:133620548-133620589	11q25d-q25e	0.948613	-0.0141849	0.934701	-0.0180335	0.591248	0.118599	ILMN_138811	-0.0188577	-0.121822	-0.0852498	0.1389	ILMN_138811	0.00508896	0.133559	A2	#N/A
ILMN_17837	23099	ZBTB43	Homo sapiens zinc finger and BTB domain containing 43 (ZBTB43), mRNA.	9	+	128637022-128637071	9q33.3b	0.0931833	0.424933	0.865354	-0.0415003	0.595234	0.130421	ILMN_17837	-0.283111	0.784469	-0.135855	0.14337	ILMN_17837	0.00146248	0.236957	A2	#N/A
ILMN_11409	11244	ZHX1	Homo sapiens zinc fingers and homeoboxes 1 (ZHX1), transcript variant 2, mRNA.	8	-	124330308-124330357	8q24.13b	0.679336	0.0942054	0.850689	0.04283	0.596161	0.120927	ILMN_11409	-0.035607	-0.11854	-0.048968	-0.090322	ILMN_11409	0.00513864	0.0329074	A2	#N/A
ILMN_7047	390212	GPR152	Homo sapiens G protein-coupled receptor 152 (GPR152), mRNA.	11	-	66975503-66975552	11q13.1f	0.460148	0.13026	0.0460764	-0.366731	0.597795	-0.0927461	ILMN_7047	-0.137932	0.130629	-0.0264293	-0.123867	ILMN_7047	0.00359919	0.950433	A2	#N/A
ILMN_15263	3756	KCNH1	Homo sapiens potassium voltage-gated channel, subfamily H (eag-related), member 1 (KCNH1), transcript variant 1, mRNA.	1	-	209258772-209258821	1q32.2c	0.653978	0.132592	0.446842	-0.226032	0.60657	0.152448	ILMN_15263	-0.00368356	-0.14238	-0.0136118	-0.141285	ILMN_15263	0.00889849	0.936292	A2	#N/A
ILMN_24593	7321	UBE2D1	Homo sapiens ubiquitin-conjugating enzyme E2D 1 (UBC4/5 homolog, yeast) (UBE2D1), mRNA.	10	+	59800056-59800105	10q21.1e	0.0397286	0.56179	0.0658121	-0.49737	0.642298	-0.120861	ILMN_24593	0.013074	-0.14195	0.3544	0.326918	ILMN_24593	0.000468806	0.200996	A2	#N/A
ILMN_10271	10270	AKAP8	Homo sapiens A kinase (PRKA) anchor protein 8 (AKAP8), mRNA.	19	-	15325546-15325595	19p13.12b-p13.12a	0.199472	0.26054	0.938902	-0.0152616	0.665042	-0.0863933	ILMN_10271	-0.16239	0.769882	0.0110768	-0.137839	ILMN_10271	0.00781384	0.562993	A2	#N/A
ILMN_1006	26470	SEZ6L2	Homo sapiens seizure related 6 homolog (mouse)-like 2 (SEZ6L2), transcript variant 2, mRNA.	16	-	29804408-29804457	16p11.2d	0.00527431	-0.641799	0.0621548	-0.406736	0.669717	-0.0893815	ILMN_1006	-0.162993	0.682905	-0.439201	0.580456	ILMN_1006	0.00612326	0.0478467	A2	#N/A
ILMN_1069	29785	CYP2S1	Homo sapiens cytochrome P450, family 2, subfamily S, polypeptide 1 (CYP2S1), mRNA.	19	+	46405106-46405155	19q13.2c	0.134675	0.497497	0.943327	-0.0230163	0.673235	0.136818	ILMN_1069	-0.337724	0.775604	-0.157384	0.0868386	ILMN_1069	0.00746693	0.0906129	A2	#N/A
ILMN_16848	203245	C9orf90	Homo sapiens chromosome 9 open reading frame 90 (C9orf90), mRNA.	9	-	129863626-129863675	9q34.11a	0.205968	0.346788	0.213095	0.341203	0.682894	-0.110107	ILMN_16848	-0.264357	0.770124	-0.0359095	-0.10847	ILMN_16848	0.00779727	0.304171	A2	#N/A
ILMN_5981	54842	FLJ20160	Homo sapiens FLJ20160 protein (FLJ20160), mRNA.	2	+	191074617-191074666	2q32.2b	0.164831	0.349857	0.684696	0.100134	0.684922	0.100057	ILMN_5981	-0.253417	0.516279	-0.128517	0.25978	ILMN_5981	0.00884661	0.125096	A2	#N/A
ILMN_19105	8165	AKAP1	Homo sapiens A kinase (PRKA) anchor protein 1 (AKAP1), nuclear gene encoding mitochondrial protein, transcript variant 2, mRNA.	17	+	52553108-52553157	17q22c	0.940096	-0.0161627	0.80831	0.0522113	0.700328	0.0829177	ILMN_19105	-0.118767	0.763585	-0.168307	0.0567841	ILMN_19105	0.00885158	0.560589	A2	#N/A
ILMN_18705	4255	MGMT	Homo sapiens O-6-methylguanine-DNA methyltransferase (MGMT), mRNA.	10	+	131455239-131455251:131455252-131455288	10q26.3a-q26.3b	0.0797697	-0.43037	0.10115	-0.400811	0.702992	-0.090414	ILMN_18705	-0.144661	0.316844	-0.314638	0.556679	ILMN_18705	0.00640204	0.0472425	A2	#N/A
ILMN_22088	5164	PDK2	Homo sapiens pyruvate dehydrogenase kinase, isozyme 2 (PDK2), mRNA.	17	+	45543304-45543353	17q21.33a	0.955798	-0.0161416	0.230242	-0.355447	0.713614	-0.107046	ILMN_22088	-0.0759408	-0.089828	-0.0304884	-0.135553	ILMN_22088	0.00720464	0.642946	A2	#N/A
ILMN_23106	84532	ACSS1	Homo sapiens acyl-CoA synthetase short-chain family member 1 (ACSS1), nuclear gene encoding mitochondrial protein, mRNA.	20	-	24935104-24935153	20p11.21a	0.249969	-0.489772	0.574483	-0.23616	0.726924	0.146549	ILMN_23106	-0.199938	0.0459194	-0.518099	0.409391	ILMN_23106	0.0057014	0.0223971	A2	#N/A
ILMN_2656	11011	TLK2	Homo sapiens tousled-like kinase 2 (TLK2), mRNA.	17	+	58044619-58044668	17q23.2d	0.456202	0.112249	0.842495	-0.0297501	0.73238	-0.0512462	ILMN_2656	-0.152452	0.7685	-0.0707046	0.120807	ILMN_2656	0.00830253	0.355947	A2	#N/A
ILMN_15575	11042	SMA5	Homo sapiens SMA5 (SMA5), mRNA.	5	-	68957232-68957254:68957285-68957311	5q13.2a	0.378783	0.263954	0.866816	-0.0498477	0.740489	-0.0985421	ILMN_15575	-0.300629	0.801948	-0.119381	-0.0448262	ILMN_15575	0.00162992	0.457522	A2	#N/A
ILMN_29323	186	AGTR2	Homo sapiens angiotensin II receptor, type 2 (AGTR2), mRNA.	X	+	115219633-115219682	Xq23d	0.49492	-0.106716	0.0785829	-0.283899	0.775404	-0.0444071	ILMN_29323	-0.172962	0.397415	-0.204116	0.399159	ILMN_29323	0.001792	0.130752	A2	#N/A
ILMN_19278	1616	DAXX	Homo sapiens death-domain associated protein (DAXX), mRNA.	6	-	33394850-33394899	6p21.32a	0.157771	0.368995	0.986723	0.00424402	0.778041	-0.071955	ILMN_19278	-0.315062	0.771479	-0.0945872	0.059549	ILMN_19278	0.00795157	0.352961	A2	#N/A
ILMN_23749	4799	NFX1	Homo sapiens nuclear transcription factor, X-box binding 1 (NFX1), transcript variant 1, mRNA.	9	+	33354774-33354808:33354809-33354823	9p13.3e	0.591868	0.0816277	0.119878	-0.24295	0.782475	0.0419305	ILMN_23749	0.00977286	-0.132701	0.0296214	-0.122779	ILMN_23749	0.00793262	0.597325	A2	#N/A
ILMN_27750	23305	ACSL6	Homo sapiens acyl-CoA synthetase long-chain family member 6 (ACSL6), transcript variant 1, mRNA.	5	-	131324158-131324207	5q31.1b	0.326651	0.327489	0.0350012	-0.734376	0.798983	-0.0841177	ILMN_27750	-0.0272939	-0.138991	0.17851	0.0858273	ILMN_27750	0.00379523	0.464053	A2	#N/A
ILMN_16806	8554	PIAS1	Homo sapiens protein inhibitor of activated STAT, 1 (PIAS1), mRNA.	15	+	66267075-66267124	15q23a	0.922418	-0.0169446	0.144708	-0.260297	0.805921	-0.0427737	ILMN_16806	-0.176665	0.44498	-0.16375	0.647421	ILMN_16806	0.0049512	0.0291597	A2	#N/A
ILMN_16211	10904	BLCAP	Homo sapiens bladder cancer associated protein (BLCAP), mRNA.	20	-	35579446-35579495	20q11.23b	0.872232	0.0307176	0.533883	-0.119333	0.808506	0.0463081	ILMN_16211	-0.121668	-0.00534546	-0.129463	0.081923	ILMN_16211	0.00342711	0.0254183	A2	#N/A
ILMN_26240	1012	CDH13	Homo sapiens cadherin 13, H-cadherin (heart) (CDH13), mRNA.	16	+	82387382-82387431	16q23.3a-q23.3b	0.513468	0.35193	0.686269	0.216859	0.815177	-0.125335	ILMN_26240	-0.205582	0.809599	0.0330504	-0.133341	ILMN_26240	0.00459923	0.886814	A2	#N/A
ILMN_18496	123207	C15orf40	Homo sapiens chromosome 15 open reading frame 40 (C15orf40), mRNA.	15	-	81464710-81464759	15q25.2b	0.881675	0.0289151	0.301706	-0.203152	0.816506	-0.0450939	ILMN_18496	-0.0867388	-0.0105807	-0.0497343	-0.0841894	ILMN_18496	0.00726131	0.412157	A2	#N/A
ILMN_7440	7008	TEF	Homo sapiens thyrotrophic embryonic factor (TEF), mRNA.	22	+	40125012-40125061	22q13.2a	0.95529	0.0204866	0.907784	-0.0423317	0.817903	0.0841824	ILMN_7440	-0.750007	0.701545	-0.781855	0.634252	ILMN_7440	0.00277618	0.0158921	A2	#N/A
ILMN_9206	1428	CRYM	Homo sapiens crystallin, mu (CRYM), transcript variant 1, mRNA.	16	-	21221853-21221902	16p12.2b	0.0223826	0.908576	0.808863	0.0903857	0.831217	-0.0796295	ILMN_9206	-0.146338	-0.0943075	0.347764	0.14934	ILMN_9206	0.00760846	0.0426693	A2	#N/A
ILMN_8241	29119	CTNNA3	Homo sapiens catenin (cadherin-associated protein), alpha 3 (CTNNA3), mRNA.	10	-	67396498-67396510:67418456-67418492	10q21.3b-q21.3d	0.450059	0.129764	0.414203	0.14044	0.836308	0.0352742	ILMN_8241	-0.152582	0.496061	-0.105337	0.0241428	ILMN_8241	0.00497893	0.213356	A2	#N/A
ILMN_12214	79998	ANKRD53	Homo sapiens ankyrin repeat domain 53 (ANKRD53), mRNA.	2	+	71065888-71065937	2p13.3c	0.109445	0.275957	0.624867	-0.0819714	0.853525	0.0308752	ILMN_12214	-0.0434152	-0.110125	0.0791258	-0.0563182	ILMN_12214	0.00215714	0.52067	A2	#N/A
ILMN_8700	1280	COL2A1	Homo sapiens collagen, type II, alpha 1 (primary osteoarthritis, spondyloepiphyseal dysplasia, congenital) (COL2A1), transcript variant 1, mRNA.	12	-	46680125-46680174	12q13.11c	0.00070455	-1.67076	0.000119203	-1.98229	0.85682	0.0771691	ILMN_8700	-0.222361	0.190859	-1.09633	0.49594	ILMN_8700	0.00489839	0.0518896	A2	#N/A
ILMN_4385	374986	FAM73A	Homo sapiens family with sequence similarity 73, member A (FAM73A), mRNA.	1	+	78116197-78116246	1p31.1e	0.749484	0.0773797	0.061829	-0.471437	0.858847	0.0430598	ILMN_4385	-0.0349657	-0.134401	-0.0178058	-0.139131	ILMN_4385	0.00933086	0.908037	A2	#N/A
ILMN_8826	51196	PLCE1	Homo sapiens phospholipase C, epsilon 1 (PLCE1), mRNA.	10	+	96077863-96077912	10q23.33b	0.918503	0.0363027	0.214087	-0.448973	0.902288	0.0435611	ILMN_8826	-0.217689	0.342208	-0.221319	0.21045	ILMN_8826	0.00605009	0.284238	A2	#N/A
ILMN_19509	10138	YAF2	Homo sapiens YY1 associated factor 2 (YAF2), transcript variant 2, mRNA.	12	-	40890445-40890486:40890487-40890494	12q12e	0.672815	-0.119695	0.344304	-0.270357	0.910601	0.0317623	ILMN_19509	-0.0634795	0.0546907	-0.139208	0.231447	ILMN_19509	0.00297491	0.303657	A2	#N/A
ILMN_12950	7553	ZNF7	Homo sapiens zinc finger protein 7 (ZNF7), mRNA.	8	+	146039125-146039174	8q24.3h	0.613178	-0.107874	0.603569	-0.110823	0.920907	-0.0211251	ILMN_12950	-0.0397801	-0.057213	-0.0831544	0.100066	ILMN_12950	0.00852751	0.125331	A2	#N/A
ILMN_25682	7551	ZNF3	Homo sapiens zinc finger protein 3 (A8-51) (ZNF3), transcript variant 2, mRNA.	7	-	99499699-99499748	7q22.1b	0.430812	0.224995	0.643213	-0.131652	0.94317	-0.0202102	ILMN_25682	-0.156148	0.0866634	-0.0335449	-0.113913	ILMN_25682	0.000539485	0.0630425	A2	#N/A
ILMN_881	171482	FAM9A	Homo sapiens family with sequence similarity 9, member A (FAM9A), mRNA.	X	-	8719176-8719213:8719321-8719332	Xp22.31b	0.439889	0.190622	0.258142	-0.281371	0.949626	0.0154819	ILMN_881	-0.364293	0.7866	-0.276723	0.229072	ILMN_881	0.00510571	0.163662	A2	#N/A
ILMN_13452	219557	MGC26647	Homo sapiens hypothetical protein MGC26647 (MGC26647), mRNA.	7	-	88261420-88261430:88261431-88261469	7q21.13a	0.438766	0.188495	0.901247	-0.0299983	0.981209	0.00569309	ILMN_13452	-0.237605	0.748114	-0.146204	-0.0443739	ILMN_13452	0.00869684	0.655049	A2	#N/A
ILMN_13030	23365	ARHGEF12	Homo sapiens Rho guanine nucleotide exchange factor (GEF) 12 (ARHGEF12), mRNA.	11	+	119865780-119865829	11q23.3g	0.501643	-0.160304	0.195061	-0.313732	0.986781	-0.00393169	ILMN_13030	-0.111883	0.113313	-0.190069	0.0719975	ILMN_13030	0.00799503	0.51426	A2	#N/A
ILMN_2724	3257	HPS1	Homo sapiens Hermansky-Pudlak syndrome 1 (HPS1), transcript variant 3, mRNA.	10	-	100179317-100179366	10q24.2a	0.0403851	0.44292	0.234973	0.248056	0.0363595	0.453227	ILMN_2724	0.0332626	-0.134794	0.0281091	-0.139209	ILMN_2724	0.00971315	0.00184843	A3	C1
ILMN_25241	197259	MLKL	Homo sapiens mixed lineage kinase domain-like (MLKL), mRNA.	16	-	73263311-73263360	16q22.3c	0.193263	0.328676	0.775109	0.0707967	0.383476	-0.217719	ILMN_25241	-0.0224816	-0.138024	0.250716	0.196685	ILMN_25241	0.000365641	0.00903017	A3	C1
ILMN_29177	85363	TRIM5	Homo sapiens tripartite motif-containing 5 (TRIM5), transcript variant gamma, mRNA.	11	-	5643288-5643312:5643313-5643337	11p15.4c	0.0430029	0.503386	0.811767	0.0564126	0.390921	0.204888	ILMN_29177	-0.0455758	-0.107448	0.103673	-0.084196	ILMN_29177	0.0095401	0.0074595	A3	C1
ILMN_18132	55033	FKBP14	Homo sapiens FK506 binding protein 14, 22 kDa (FKBP14), mRNA.	7	-	30019936-30019985	7p15.1b	0.963428	0.01385	0.879307	0.0458776	0.784313	-0.082745	ILMN_18132	-0.116434	-0.0100555	-0.0681361	-0.0721613	ILMN_18132	0.00734566	0.0066754	A3	C1
ILMN_4890	24139	EML2	Homo sapiens echinoderm microtubule associated protein like 2 (EML2), mRNA.	19	-	50804558-50804607	19q13.32a	0.826059	0.0582315	0.777858	-0.0747816	0.925305	-0.0248311	ILMN_4890	-0.056291	-0.0326181	-0.0147597	-0.138017	ILMN_4890	0.0095382	0.00691144	A3	C1
ILMN_25969	11004	KIF2C	Homo sapiens kinesin family member 2C (KIF2C), mRNA.	1	+	45005776-45005825	1p34.1d	0.230127	0.623914	0.5254	0.326088	0.934232	0.0421737	ILMN_25969	-0.0638571	-0.129456	0.227013	-6.11219e-05	ILMN_25969	0.00890829	0.00879569	A3	C1
ILMN_20318	9064	MAP3K6	Homo sapiens mitogen-activated protein kinase kinase kinase 6 (MAP3K6), mRNA.	1	-	27554377-27554426	1p36.11a	0.649075	-0.124191	0.929403	0.0241223	0.988473	0.00393328	ILMN_20318	-0.116992	-0.0844708	-0.181055	0.0252983	ILMN_20318	0.00787926	0.00252478	A3	C1
ILMN_21398	6374	CXCL5	Homo sapiens chemokine (C-X-C motif) ligand 5 (CXCL5), mRNA.	4	-	75080983-75081032	4q13.3d	0.460203	1.01094	0.91461	-0.145847	0.206404	-1.75157	ILMN_21398	0.136165	-0.138274	1.51742	0.24891	ILMN_21398	0.00106216	0.00163356	A3	C2.2
ILMN_1789	6364	CCL20	Homo sapiens chemokine (C-C motif) ligand 20 (CCL20), mRNA.	2	+	228390096-228390145	2q36.3c	0.0782831	1.81411	0.614899	0.500838	0.259609	-1.13603	ILMN_1789	0.888942	0.0608452	2.36401	0.55827	ILMN_1789	0.00352728	0.000858399	A3	C2.2
ILMN_13685	5266	PI3	Homo sapiens peptidase inhibitor 3, skin-derived (SKALP) (PI3), mRNA.	20	+	43238123-43238172	20q13.12b	0.0850246	2.91397	0.36879	1.48148	0.613515	-0.827057	ILMN_13685	0.898512	-0.0118039	2.76903	0.453437	ILMN_13685	0.00108478	0.00580886	A3	C2.2
ILMN_27148	11254	SLC6A14	Homo sapiens solute carrier family 6 (amino acid transporter), member 14 (SLC6A14), mRNA.	X	+	115506424-115506473	Xq23d	0.00219177	3.88035	0.201944	1.46816	0.771418	0.328132	ILMN_27148	0.196947	-0.0867236	1.97306	0.602202	ILMN_27148	0.00194818	0.00159801	A3	C2.2
ILMN_14702	1164	CKS2	Homo sapiens CDC28 protein kinase regulatory subunit 2 (CKS2), mRNA.	9	+	91116007-91116027:91116028-91116056	9q22.2a	0.126799	1.09204	0.322033	0.696837	0.963371	0.0319393	ILMN_14702	0.053037	-0.131462	0.58309	0.493763	ILMN_14702	0.00393202	0.00508718	A3	C2.2
ILMN_18421	11259	DOC1	Homo sapiens downregulated in ovarian cancer 1 (DOC1), transcript variant 1, mRNA.	3	-	101034707-101034756	3q12.1c	0.294241	-0.369766	0.919327	0.0352432	0.284424	-0.377579	ILMN_18421	-0.292017	0.403919	-0.288111	0.759169	ILMN_18421	0.00375372	0.00888988	A3	C4
ILMN_28977	11259	DOC1	Homo sapiens downregulated in ovarian cancer 1 (DOC1), transcript variant 2, mRNA.	3	-	101034707-101034756	3q12.1c	0.220319	-0.498777	0.651901	-0.180743	0.369177	-0.362395	ILMN_28977	-0.341499	0.499394	-0.40969	0.883337	ILMN_28977	0.00225285	6.17477e-05	A3	C4
ILMN_7913	5162	PDHB	Homo sapiens pyruvate dehydrogenase (lipoamide) beta (PDHB), mRNA.	3	-	58388579-58388628	3p14.3a	5.17e-05	-0.857916	0.10923	-0.284508	0.886405	-0.0246106	ILMN_7913	0.0398493	-0.0532321	-0.376803	0.884803	ILMN_7913	0.00362243	0.000814489	A3	C4
ILMN_20082	26133	TRPC4AP	Homo sapiens transient receptor potential cation channel, subfamily C, member 4 associated protein (TRPC4AP), transcript variant 1, mRNA.	20	-	33054026-33054075	20q11.22b	0.47411	0.119386	0.673941	-0.0698938	0.898405	0.021169	ILMN_20082	-0.304633	0.71172	-0.255524	0.425993	ILMN_20082	0.00184029	0.00518445	A3	C4
ILMN_9368	1265	CNN2	Homo sapiens calponin 2 (CNN2), transcript variant 2, mRNA.	19	+	987161-987210	19p13.3i	0.867939	-0.0811099	0.460022	0.362627	0.949674	-0.0307795	ILMN_9368	-0.235134	0.0592806	-0.260299	0.450744	ILMN_9368	0.00300365	0.00144191	A3	C4
ILMN_24449	1356	CP	Homo sapiens ceruloplasmin (ferroxidase) (CP), mRNA.	3	-	150378369-150378418	3q24f-q25.1a	0.383348	-0.330452	0.00932007	1.06085	0.00118397	-1.38772	ILMN_24449	-0.0617662	-0.138914	0.466866	0.433955	ILMN_24449	0.00214356	0.095291	A3	#N/A
ILMN_18677	55871	CBWD1	Homo sapiens COBW domain containing 1 (CBWD1), mRNA.	9	-	179075-121038	9p24.3b	0.196694	-0.214897	0.0658437	0.312642	0.00386117	-0.522386	ILMN_18677	-0.320348	0.48989	-0.166604	0.268272	ILMN_18677	0.000540459	0.0689546	A3	#N/A
ILMN_5179	83871	RAB34	Homo sapiens RAB34, member RAS oncogene family (RAB34), mRNA.	17	-	24065672-24065721	17q11.2a	0.200587	0.478474	0.027447	0.857469	0.0128584	-0.983414	ILMN_5179	-0.340302	0.0296201	0.390642	0.220138	ILMN_5179	0.00475559	0.298585	A3	#N/A
ILMN_5675	719	C3AR1	Homo sapiens complement component 3a receptor 1 (C3AR1), mRNA.	12	-	8102341-8102390	12p13.31c	0.234422	0.316663	0.303123	0.27308	0.04396	-0.554027	ILMN_5675	-0.271866	0.229202	0.163479	0.0303939	ILMN_5675	0.00037922	0.3915	A3	#N/A
ILMN_7979	10261	IGSF6	Homo sapiens immunoglobulin superfamily, member 6 (IGSF6), mRNA.	16	-	21563129-21563178	16p12.2a	0.509934	0.422238	0.8401	0.128683	0.0456688	-1.337	ILMN_7979	-0.0688984	-0.138173	0.810723	0.293233	ILMN_7979	0.00366504	0.052265	A3	#N/A
ILMN_137600	3386	ICAM4	Homo sapiens intercellular adhesion molecule 4, Landsteiner-Wiener blood group (ICAM4), transcript variant 1, mRNA.	19	+	10259770-10259780:10259781-10259819	19p13.2c	0.100671	-0.416064	0.350407	0.231518	0.0502046	-0.503264	ILMN_137600	-0.0947421	0.00151299	-0.0511421	-0.0994415	ILMN_137600	0.00465354	0.138503	A3	#N/A
ILMN_17347	9332	CD163	Homo sapiens CD163 molecule (CD163), transcript variant 2, mRNA.	12	-	7526586-7526625:7526829-7526838	12p13.31c	0.630813	-0.215316	0.632418	-0.2143	0.0592672	-0.879749	ILMN_17347	-0.0284305	-0.139678	0.303786	0.0349815	ILMN_17347	0.00109034	0.306949	A3	#N/A
ILMN_8741	2215	FCGR3B	Homo sapiens Fc fragment of IgG, low affinity IIIb, receptor (CD16b) (FCGR3B), mRNA.	1	-	159860148-159860197	1q23.3b	0.995656	0.00257846	0.586394	0.258559	0.0615866	-0.923342	ILMN_8741	-0.0391569	-0.140771	0.423803	0.10005	ILMN_8741	0.00393505	0.1887	A3	#N/A
ILMN_14840	116449	MIST	Homo sapiens mast cell immunoreceptor signal transducer (MIST), mRNA.	4	-	10101193-10101242	4p16.1a	0.989269	0.0029183	0.589575	0.117462	0.0742784	0.402469	ILMN_14840	0.239041	0.599093	0.0392663	-0.123014	ILMN_14840	0.00895817	0.32729	A3	#N/A
ILMN_2447	222	ALDH3B2	Homo sapiens aldehyde dehydrogenase 3 family, member B2 (ALDH3B2), transcript variant 1, mRNA.	11	-	67186363-67186412	11q13.2a	0.716304	0.0781951	0.000533841	0.863995	0.0778611	0.393272	ILMN_2447	0.264221	0.28085	0.106682	0.0846136	ILMN_2447	0.00447949	0.377059	A3	#N/A
ILMN_16107	12	SERPINA3	Homo sapiens serpin peptidase inhibitor, clade A (alpha-1 antiproteinase, antitrypsin), member 3 (SERPINA3), mRNA.	14	+	94160006-94160055	14q32.13b	0.786458	0.294415	0.208577	1.3915	0.0781411	-1.98562	ILMN_16107	0.256499	-0.131081	1.39652	0.421687	ILMN_16107	0.00351439	0.0141656	A3	#N/A
ILMN_9997	9168	TMSB10	Homo sapiens thymosin beta 10 (TMSB10), mRNA.	2	+	84986728-84986752:84987024-84987048	2p11.2g	0.705982	0.0610155	0.65354	0.0726455	0.0858739	-0.287353	ILMN_9997	0.00992869	-0.140499	0.184113	0.56577	ILMN_9997	0.003959	0.0108899	A3	#N/A
ILMN_21287	8771	TNFRSF6B	Homo sapiens tumor necrosis factor receptor superfamily, member 6b, decoy (TNFRSF6B), transcript variant M68E, mRNA.	20	+	61798712-61798761	20q13.33e	0.893214	0.0951474	0.0824567	1.27618	0.0958129	-1.22033	ILMN_21287	-0.00530488	-0.142849	0.652432	0.14474	ILMN_21287	0.00234252	0.0583018	A3	#N/A
ILMN_28491	6288	SAA1	Homo sapiens serum amyloid A1 (SAA1), transcript variant 1, mRNA.	11	+	18248039-18248088	11p15.1d	0.524608	-0.478472	0.866226	-0.126111	0.103022	-1.25981	ILMN_28491	0.175287	-0.091599	0.565958	0.0611484	ILMN_28491	0.00227094	0.445314	A3	#N/A
ILMN_4451	4332	MNDA	Homo sapiens myeloid cell nuclear differentiation antigen (MNDA), mRNA.	1	+	157084272-157084321	1q23.1g	0.906602	0.079126	0.624011	0.331474	0.103299	-1.13413	ILMN_4451	0.10395	-0.133421	0.710578	0.151557	ILMN_4451	0.00528332	0.210058	A3	#N/A
ILMN_25370	51533	PHF7	Homo sapiens PHD finger protein 7 (PHF7), transcript variant 1, mRNA.	3	+	52431326-52431375	3p21.1d	0.13243	-0.444812	0.702077	0.110244	0.104571	-0.482007	ILMN_25370	0.000304565	-0.142855	0.0189022	-0.123377	ILMN_25370	0.00746134	0.0377875	A3	#N/A
ILMN_18406	51311	TLR8	Homo sapiens toll-like receptor 8 (TLR8), transcript variant 2, mRNA.	X	+	12850750-12850799	Xp22.2	0.587098	0.15206	0.272968	0.310319	0.116732	-0.450843	ILMN_18406	0.032656	-0.139336	0.334107	0.217485	ILMN_18406	0.00693558	0.117351	A3	#N/A
ILMN_27562	27185	DISC1	Homo sapiens disrupted in schizophrenia 1 (DISC1), transcript variant S, mRNA.	1	+	229926295-229926344	1q42.2a-q42.2b	0.821589	-0.0327387	0.359922	0.134173	0.121439	-0.23129	ILMN_27562	-0.20091	0.459415	-0.101635	0.642174	ILMN_27562	0.0016205	0.0282447	A3	#N/A
ILMN_22897	283643	C14orf80	Homo sapiens chromosome 14 open reading frame 80 (C14orf80), mRNA.	14	+	105036505-105036554	14q32.33d	0.00219334	1.03737	0.105489	0.503989	0.121593	0.480674	ILMN_22897	-0.125894	0.0239407	0.152452	-0.0523919	ILMN_22897	0.00198317	0.0258039	A3	#N/A
ILMN_26221	56833	SLAMF8	Homo sapiens SLAM family member 8 (SLAMF8), mRNA.	1	+	158073796-158073845	1q23.2c	0.321469	0.522762	0.452444	0.394184	0.131732	-0.807216	ILMN_26221	-0.15154	-0.0970286	0.513449	0.263573	ILMN_26221	0.00728022	0.108258	A3	#N/A
ILMN_19677	820	CAMP	Homo sapiens cathelicidin antimicrobial peptide (CAMP), mRNA.	3	+	48241909-48241918:48241919-48241958	3p21.31f	0.107956	-0.331328	0.0148	0.523547	0.131989	-0.309296	ILMN_19677	-0.0686547	-0.120473	-0.0796705	-0.052791	ILMN_19677	0.00127932	0.755175	A3	#N/A
ILMN_10023	3290	HSD11B1	Homo sapiens hydroxysteroid (11-beta) dehydrogenase 1 (HSD11B1), transcript variant 1, mRNA.	1	+	207944825-207944874	1q32.2b	0.664276	-0.190422	0.371038	0.395352	0.133842	-0.674218	ILMN_10023	0.0125084	-0.142291	0.254406	0.100925	ILMN_10023	0.00742727	0.482716	A3	#N/A
ILMN_25681	53346	TM6SF1	Homo sapiens transmembrane 6 superfamily member 1 (TM6SF1), mRNA.	15	+	81587223-81587233:81596237-81596275	15q25.2b	0.218388	0.383395	0.143797	0.458775	0.136091	-0.468267	ILMN_25681	-0.037145	-0.135241	0.388686	0.375072	ILMN_25681	0.00324007	0.122688	A3	#N/A
ILMN_18027	9332	CD163	Homo sapiens CD163 molecule (CD163), transcript variant 1, mRNA.	12	-	7526586-7526625:7526829-7526838	12p13.31c	0.623996	-0.255336	0.990433	0.00622767	0.140081	-0.786668	ILMN_18027	0.144628	-0.0832514	0.410294	0.105366	ILMN_18027	0.000382274	0.308539	A3	#N/A
ILMN_10949	54413	NLGN3	Homo sapiens neuroligin 3 (NLGN3), mRNA.	X	+	70307485-70307534	Xq13.1c	0.00120069	-0.516325	0.770219	-0.0409296	0.141944	0.210975	ILMN_10949	0.187595	0.71259	-0.176055	0.452404	ILMN_10949	0.000126517	0.0980407	A3	#N/A
ILMN_9350	53829	P2RY13	Homo sapiens purinergic receptor P2Y, G-protein coupled, 13 (P2RY13), transcript variant 2, mRNA.	3	-	152529575-152529624	3q25.1c	0.759999	0.100044	0.329753	0.322467	0.150071	-0.482691	ILMN_9350	0.0495015	-0.135056	0.340869	0.229702	ILMN_9350	0.00699829	0.134639	A3	#N/A
ILMN_676	7431	VIM	Homo sapiens vimentin (VIM), mRNA.	10	+	17316823-17316823:17317174-17317222	10p12.33c	0.625229	-0.260757	0.400031	0.451794	0.155652	-0.774338	ILMN_676	-0.294884	0.183313	-0.0380937	-0.134962	ILMN_676	0.00946994	0.632688	A3	#N/A
ILMN_2496	3572	IL6ST	Homo sapiens interleukin 6 signal transducer (gp130, oncostatin M receptor) (IL6ST), transcript variant 2, mRNA.	5	-	55272655-55272704	5q11.2e	0.54015	-0.142128	0.241561	0.274975	0.167729	-0.326002	ILMN_2496	-0.172384	0.0146493	-0.0804466	-0.0587698	ILMN_2496	0.00723443	0.598321	A3	#N/A
ILMN_1521	29949	IL19	Homo sapiens interleukin 19 (IL19), transcript variant 1, mRNA.	1	+	205074318-205074367	1q32.1h	0.84621	-0.204691	0.336955	-1.02412	0.168664	-1.48544	ILMN_1521	0.239677	-0.116516	0.880051	0.0339346	ILMN_1521	0.00307441	0.0505559	A3	#N/A
ILMN_26045	219970	GLYATL2	Homo sapiens glycine-N-acyltransferase-like 2 (GLYATL2), mRNA.	11	-	58358491-58358540	11q12.1c	0.677879	-0.149644	0.000126191	1.65856	0.1694	-0.505372	ILMN_26045	0.0569612	-0.139803	0.234825	0.308118	ILMN_26045	0.00497716	0.0943827	A3	#N/A
ILMN_26951	2207	FCER1G	Homo sapiens Fc fragment of IgE, high affinity I, receptor for; gamma polypeptide (FCER1G), mRNA.	1	+	159455129-159455137:159455295-159455335	1q23.3a	0.90986	-0.0514975	0.87776	0.0699719	0.172228	-0.634869	ILMN_26951	0.0235303	-0.140745	0.315216	0.0708189	ILMN_26951	0.0082235	0.336424	A3	#N/A
ILMN_28150	6445	SGCG	Homo sapiens sarcoglycan, gamma (35kDa dystrophin-associated glycoprotein) (SGCG), mRNA.	13	+	22796982-22797031	13q12.12a	0.930209	0.0137589	0.0162198	0.405154	0.174389	-0.218132	ILMN_28150	-0.170367	0.683742	-0.0544213	-0.105904	ILMN_28150	0.000941606	0.120776	A3	#N/A
ILMN_2009	64231	MS4A6A	Homo sapiens membrane-spanning 4-domains, subfamily A, member 6A (MS4A6A), transcript variant 2, mRNA.	11	-	59697120-59697169	11q12.1d-q12.2a	0.780248	0.12571	0.538091	0.278422	0.188632	-0.604192	ILMN_2009	0.0126247	-0.1425	0.377576	0.110947	ILMN_2009	0.00156219	0.17752	A3	#N/A
ILMN_28308	6094	ROM1	Homo sapiens retinal outer segment membrane protein 1 (ROM1), mRNA.	11	+	62138923-62138972	11q12.3a	0.0708441	-0.29244	0.516818	0.1014	0.191444	-0.207513	ILMN_28308	-0.0940604	0.12009	-0.136524	0.482093	ILMN_28308	0.00094444	0.0645157	A3	#N/A
ILMN_2265	23433	RHOQ	Homo sapiens ras homolog gene family, member Q (RHOQ), mRNA.	2	+	46662811-46662860	2p21a	0.32072	-0.403793	0.389458	0.348934	0.193251	-0.533576	ILMN_2265	-0.118701	-0.0969734	-0.0538089	-0.107959	ILMN_2265	0.00976027	0.865172	A3	#N/A
ILMN_18672	1601	DAB2	Homo sapiens disabled homolog 2, mitogen-responsive phosphoprotein (Drosophila) (DAB2), mRNA.	5	-	39408932-39408981	5p13.1c	0.262692	-0.538506	0.855064	0.0865468	0.200457	-0.618385	ILMN_18672	0.0294008	-0.139129	0.0693402	-0.115139	ILMN_18672	0.00315519	0.81542	A3	#N/A
ILMN_11101	6372	CXCL6	Homo sapiens chemokine (C-X-C motif) ligand 6 (granulocyte chemotactic protein 2) (CXCL6), mRNA.	4	+	74922622-74922671	4q13.3d	0.539621	0.36457	0.955998	0.0326484	0.205113	-0.764315	ILMN_11101	0.0385024	-0.139887	0.602945	0.302761	ILMN_11101	0.00915457	0.0274548	A3	#N/A
ILMN_17163	3621	ING1	Homo sapiens inhibitor of growth family, member 1 (ING1), transcript variant 4, mRNA.	13	+	110165951-110166000	13q34a	0.546035	-0.134493	0.706949	-0.083532	0.225886	0.273379	ILMN_17163	0.397294	0.712877	0.193358	0.137714	ILMN_17163	0.00682283	0.114734	A3	#N/A
ILMN_24443	824	CAPN2	Homo sapiens calpain 2, (m/II) large subunit (CAPN2), mRNA.	1	+	222030190-222030239	1q41e	0.40152	0.177918	0.496099	-0.143937	0.227821	0.258085	ILMN_24443	0.061372	-0.085895	0.0212882	-0.141083	ILMN_24443	0.00313843	0.0239122	A3	#N/A
ILMN_15164	366	AQP9	Homo sapiens aquaporin 9 (AQP9), mRNA.	15	+	56265152-56265201	15q22.1a	0.544146	0.37663	0.30631	0.640395	0.247036	-0.727206	ILMN_15164	0.110532	-0.13633	0.66245	0.181229	ILMN_15164	0.00838762	0.0199632	A3	#N/A
ILMN_23524	3868	KRT16	Homo sapiens keratin 16 (focal non-epidermolytic palmoplantar keratoderma) (KRT16), mRNA.	17	-	37020692-37020741	17q21.2b	0.19047	-0.362513	0.583321	0.149335	0.249366	0.317473	ILMN_23524	0.275173	0.422189	-0.0648201	-0.0202831	ILMN_23524	0.00995101	0.189353	A3	#N/A
ILMN_5537	27299	ADAMDEC1	Homo sapiens ADAM-like, decysin 1 (ADAMDEC1), mRNA.	8	+	24317485-24317534	8p21.2d	0.507692	0.345278	0.688142	0.208516	0.256152	-0.597935	ILMN_5537	0.192015	-0.0769311	0.663621	0.357628	ILMN_5537	0.00599264	0.0296569	A3	#N/A
ILMN_28364	6288	SAA1	Homo sapiens serum amyloid A1 (SAA1), transcript variant 2, mRNA.	11	+	18248039-18248088	11p15.1d	0.876349	0.168148	0.368132	-0.981735	0.263166	-1.22708	ILMN_28364	0.414296	0.0218634	1.11191	0.13865	ILMN_28364	0.00470713	0.112399	A3	#N/A
ILMN_15509	6289	SAA2	Homo sapiens serum amyloid A2 (SAA2), mRNA.	11	-	18223398-18223447	11p15.1d	0.703784	0.424148	0.75097	-0.353844	0.266419	-1.25605	ILMN_15509	0.716523	0.206216	1.55662	0.344267	ILMN_15509	0.00484791	0.0795455	A3	#N/A
ILMN_7706	54855	FAM46C	Homo sapiens family with sequence similarity 46, member C (FAM46C), mRNA.	1	+	117972371-117972420	1p12c	0.341581	-0.526792	0.831085	0.116947	0.270255	-0.612954	ILMN_7706	-0.195724	0.00620213	-0.152643	0.15779	ILMN_7706	0.0034126	0.331524	A3	#N/A
ILMN_24223	1132	CHRM4	Homo sapiens cholinergic receptor, muscarinic 4 (CHRM4), mRNA.	11	-	46363273-46363322	11p11.2c	0.418024	0.168588	0.0817736	0.372858	0.27105	-0.230655	ILMN_24223	-0.185713	0.368229	0.0139093	-0.141037	ILMN_24223	0.00482689	0.906017	A3	#N/A
ILMN_20483	10457	GPNMB	Homo sapiens glycoprotein (transmembrane) nmb (GPNMB), transcript variant 1, mRNA.	7	+	23280846-23280895	7p15.3b	0.310573	0.658661	0.576115	0.360047	0.272944	-0.713599	ILMN_20483	0.0158534	-0.142451	0.701983	0.214494	ILMN_20483	0.00624825	0.129186	A3	#N/A
ILMN_784	10981	RAB32	Homo sapiens RAB32, member RAS oncogene family (RAB32), mRNA.	6	+	146917546-146917595	6q24.3b	0.000136989	1.10819	0.00212253	0.835478	0.273685	0.268721	ILMN_784	-0.0616041	-0.128949	0.358128	0.203957	ILMN_784	0.000610946	0.0116006	A3	#N/A
ILMN_18144	11326	VSIG4	Homo sapiens V-set and immunoglobulin domain containing 4 (VSIG4), mRNA.	X	-	65158578-65158627	Xq12a	0.938105	-0.0237409	0.688131	0.122947	0.276108	-0.337713	ILMN_18144	-0.0187281	-0.139606	0.138258	0.0242868	ILMN_18144	0.00396075	0.328566	A3	#N/A
ILMN_14921	29949	IL19	Homo sapiens interleukin 19 (IL19), transcript variant 2, mRNA.	1	+	205074318-205074367	1q32.1h	0.809923	0.194258	0.21202	-1.02624	0.27679	-0.890263	ILMN_14921	0.291286	-0.0543648	0.833546	0.056931	ILMN_14921	0.00665315	0.0675813	A3	#N/A
ILMN_2499	79772	MCTP1	Homo sapiens multiple C2 domains, transmembrane 1 (MCTP1), transcript variant S, mRNA.	5	-	94442891-94442940	5q15c	0.625978	-0.163945	0.141913	0.50556	0.284928	-0.363608	ILMN_2499	-0.0934505	-0.121284	0.00638084	-0.142374	ILMN_2499	0.0055022	0.363776	A3	#N/A
ILMN_26250	1673	DEFB4	Homo sapiens defensin, beta 4 (DEFB4), mRNA.	8	+	7791500-7791542:7791543-7791549	8p23.1e	0.972054	-0.0642057	0.881999	0.272116	0.288816	-1.97038	ILMN_26250	1.03769	-0.0694446	1.99078	0.0867189	ILMN_26250	0.0033491	0.0535925	A3	#N/A
ILMN_23433	2357	FPR1	Homo sapiens formyl peptide receptor 1 (FPR1), mRNA.	19	-	56940948-56940997	19q13.33e	0.622466	-0.285134	0.408999	0.48067	0.320395	-0.580591	ILMN_23433	0.171225	-0.118643	0.318953	0.040584	ILMN_23433	0.00730829	0.0749352	A3	#N/A
ILMN_3064	9532	BAG2	Homo sapiens BCL2-associated athanogene 2 (BAG2), mRNA.	6	+	57157196-57157245	6p12.1a	0.220132	-0.340593	0.384399	0.239449	0.322344	-0.273167	ILMN_3064	-0.184745	0.229956	-0.218458	0.403566	ILMN_3064	0.00151722	0.10224	A3	#N/A
ILMN_2831	112744	IL17F	Homo sapiens interleukin 17F (IL17F), mRNA.	6	-	52209584-52209633	6p12.2a	0.674172	-0.152308	0.930321	-0.0316133	0.323364	-0.361198	ILMN_2831	0.036609	-0.135692	0.141054	-0.0982353	ILMN_2831	0.00568773	0.509695	A3	#N/A
ILMN_4223	4060	LUM	Homo sapiens lumican (LUM), mRNA.	12	-	90022113-90022162	12q21.33c	0.811411	0.155056	0.647116	0.29802	0.326827	-0.644113	ILMN_4223	-0.00378415	-0.14276	0.3958	0.189888	ILMN_4223	0.00340318	0.344319	A3	#N/A
ILMN_5957	23231	KIAA0746	Homo sapiens KIAA0746 protein (KIAA0746), mRNA.	4	-	25358342-25358391	4p15.2c	0.711828	0.111533	0.543308	0.184029	0.332646	-0.295328	ILMN_5957	-0.229389	0.625806	-0.0259589	-0.123546	ILMN_5957	0.00810382	0.713152	A3	#N/A
ILMN_27335	8341	HIST1H2BN	Homo sapiens histone cluster 1, H2bn (HIST1H2BN), mRNA.	6	+	27914779-27914799:27914800-27914828	6p22.1c	0.871296	0.0426206	0.23624	0.31677	0.334496	-0.256651	ILMN_27335	-0.19665	0.330786	-0.0470141	-0.10473	ILMN_27335	0.00843417	0.777471	A3	#N/A
ILMN_30017	84868	HAVCR2	Homo sapiens hepatitis A virus cellular receptor 2 (HAVCR2), mRNA.	5	-	156445469-156445518	5q33.3a	0.732979	0.204689	0.808414	0.145376	0.334888	-0.584215	ILMN_30017	0.00350703	-0.14283	0.397959	0.0983283	ILMN_30017	0.00749027	0.140661	A3	#N/A
ILMN_17166	2919	CXCL1	Homo sapiens chemokine (C-X-C motif) ligand 1 (melanoma growth stimulating activity, alpha) (CXCL1), mRNA.	4	+	74955506-74955555	4q13.3d	0.950687	-0.0535376	0.480602	0.614211	0.342854	-0.829985	ILMN_17166	0.329597	-0.0912585	0.717821	0.16845	ILMN_17166	0.00223778	0.0595872	A3	#N/A
ILMN_12378	4007	PRICKLE3	Homo sapiens prickle homolog 3 (Drosophila) (PRICKLE3), mRNA.	X	-	48919010-48919059	Xp11.23b	0.534714	0.211788	0.718351	0.122663	0.347623	-0.322312	ILMN_12378	-0.287136	0.537123	-0.020086	-0.141302	ILMN_12378	0.00978828	0.96002	A3	#N/A
ILMN_13494	9833	MELK	Homo sapiens maternal embryonic leucine zipper kinase (MELK), mRNA.	9	+	36667223-36667272	9p13.2b	0.0592179	0.931432	0.402554	0.399216	0.366736	0.431059	ILMN_13494	-0.0658261	-0.124707	0.18436	-0.0844979	ILMN_13494	0.00407454	0.0390021	A3	#N/A
ILMN_17624	56659	KCNK13	Homo sapiens potassium channel, subfamily K, member 13 (KCNK13), mRNA.	14	+	89721535-89721584	14q32.11a	0.383744	-0.217587	0.111428	0.406252	0.368968	0.224559	ILMN_17624	0.131348	-0.0184821	-0.0897247	-0.0315949	ILMN_17624	0.00259565	0.418274	A3	#N/A
ILMN_22365	64170	CARD9	Homo sapiens caspase recruitment domain family, member 9 (CARD9), mRNA.	9	-	138378318-138378367	9q34.3d	0.415877	0.38084	0.875639	-0.0727013	0.370851	-0.419587	ILMN_22365	-0.0200537	-0.141074	0.38016	0.133943	ILMN_22365	0.00648812	0.0459601	A3	#N/A
ILMN_9687	2162	F13A1	Homo sapiens coagulation factor XIII, A1 polypeptide (F13A1), mRNA.	6	-	6089880-6089929	6p25.1a	0.141436	-0.562835	0.224574	-0.461	0.377482	-0.33222	ILMN_9687	0.260223	0.0667147	0.144915	-0.0938737	ILMN_9687	0.00146911	0.069454	A3	#N/A
ILMN_30343	586	BCAT1	Homo sapiens branched chain aminotransferase 1, cytosolic (BCAT1), mRNA.	12	-	24856129-24856178	12p12.1b	0.880081	-0.0818699	0.612966	0.275267	0.389054	-0.471447	ILMN_30343	-0.0704445	-0.0813822	0.124344	0.134471	ILMN_30343	0.00553829	0.364739	A3	#N/A
ILMN_11540	252969	NEIL2	Homo sapiens nei like 2 (E. coli) (NEIL2), mRNA.	8	+	11681958-11682007	8p23.1a	0.459689	-0.32772	0.83123	0.0939037	0.393497	-0.379043	ILMN_11540	-0.19526	-0.0204436	-0.169598	0.163402	ILMN_11540	0.00956737	0.0109526	A3	#N/A
ILMN_9384	154807	VKORC1L1	Homo sapiens vitamin K epoxide reductase complex, subunit 1-like 1 (VKORC1L1), mRNA.	7	+	65056993-65057042	7q11.21d	0.732508	0.0847942	0.161659	0.354966	0.416716	0.202791	ILMN_9384	0.0736473	-0.0935742	0.0146491	-0.140949	ILMN_9384	0.00950535	0.395913	A3	#N/A
ILMN_25454	23344	FAM62A	Homo sapiens family with sequence similarity 62 (C2 domain containing), member A (FAM62A), mRNA.	12	+	54824550-54824599	12q13.2c	0.959074	0.0133159	0.657998	0.115136	0.420372	-0.210711	ILMN_25454	-0.166362	0.241889	-0.0543483	-0.0922334	ILMN_25454	0.00386256	0.632305	A3	#N/A
ILMN_28402	3572	IL6ST	Homo sapiens interleukin 6 signal transducer (gp130, oncostatin M receptor) (IL6ST), transcript variant 1, mRNA.	5	-	55272655-55272704	5q11.2e	0.0197468	-0.677313	0.126423	-0.427502	0.427482	-0.217439	ILMN_28402	-0.00407868	-0.14268	-0.234016	0.0782971	ILMN_28402	0.00454201	0.135542	A3	#N/A
ILMN_27570	728	C5AR1	Homo sapiens complement component 5a receptor 1 (C5AR1), mRNA.	19	+	52516830-52516879	19q13.32b	0.739217	-0.140427	0.909014	0.0481527	0.43719	-0.329683	ILMN_27570	0.125688	-0.0655423	0.220317	0.163358	ILMN_27570	0.00111063	0.029876	A3	#N/A
ILMN_28483	150468	CKAP2L	Homo sapiens cytoskeleton associated protein 2-like (CKAP2L), mRNA.	2	-	113212054-113212103	2q13d	0.241637	0.683124	0.476111	0.411441	0.440635	0.445711	ILMN_28483	0.0697586	-0.120931	0.188465	-0.0617919	ILMN_28483	0.00222498	0.0324562	A3	#N/A
ILMN_630	6291	SAA4	Homo sapiens serum amyloid A4, constitutive (SAA4), mRNA.	11	-	18209549-18209598	11p15.1d	0.735915	0.278091	0.856241	0.14923	0.442159	-0.637321	ILMN_630	0.115654	-0.0773584	0.57336	0.165074	ILMN_630	0.00296367	0.318006	A3	#N/A
ILMN_29078	2920	CXCL2	Homo sapiens chemokine (C-X-C motif) ligand 2 (CXCL2), mRNA.	4	-	75181931-75181980	4q13.3d	0.826641	0.196265	0.786854	0.242386	0.446611	-0.686371	ILMN_29078	0.634727	-0.0121082	1.07604	0.185072	ILMN_29078	0.00674414	0.0280784	A3	#N/A
ILMN_138990	23597	ACOT9	Homo sapiens acyl-CoA thioesterase 9 (ACOT9), mRNA.	X	-	23649941-23649990	Xp22.11a	0.150304	0.403407	0.0232698	0.660771	0.455642	0.20545	ILMN_138990	0.0717948	-0.10038	0.170774	0.210097	ILMN_138990	0.00455511	0.141469	A3	#N/A
ILMN_21395	6367	CCL22	Homo sapiens chemokine (C-C motif) ligand 22 (CCL22), mRNA.	16	+	55957351-55957400	16q13c	0.655068	-0.13901	0.290933	0.332243	0.458487	-0.23165	ILMN_21395	-0.0749166	-0.129763	-0.0285967	-0.139936	ILMN_21395	0.00843687	0.307339	A3	#N/A
ILMN_138954	23483	TGDS	Homo sapiens TDP-glucose 4,6-dehydratase (TGDS), mRNA.	13	-	94024706-94024755	13q32.1a	0.219028	0.213459	0.0557719	0.34098	0.472468	0.123295	ILMN_138954	-0.0139582	-0.135314	0.0311241	-0.0947201	ILMN_138954	0.00849905	0.583816	A3	#N/A
ILMN_29576	339487	ZBTB8OS	Homo sapiens zinc finger and BTB domain containing 8 opposite strand (ZBTB8OS), mRNA.	1	-	32888722-32888753:32888754-32888771	1p35.1b	0.118558	-0.356454	0.521086	-0.14301	0.483654	0.156255	ILMN_29576	0.230596	0.882296	-0.0257585	-0.131736	ILMN_29576	0.00100807	0.911743	A3	#N/A
ILMN_25646	6280	S100A9	Homo sapiens S100 calcium binding protein A9 (calgranulin B) (S100A9), mRNA.	1	+	151600057-151600106	1q21.3c	0.9499	-0.045884	0.32954	0.720133	0.485	-0.512876	ILMN_25646	0.213411	-0.106855	0.446907	0.0745342	ILMN_25646	0.00769844	0.206939	A3	#N/A
ILMN_21027	26147	PHF19	Homo sapiens PHD finger protein 19 (PHF19), transcript variant 1, mRNA.	9	-	122671873-122671922	9q33.2a	0.553185	0.205092	0.169135	0.484427	0.486763	0.240913	ILMN_21027	0.0257526	-0.13318	0.00784245	-0.141757	ILMN_21027	0.00426405	0.571735	A3	#N/A
ILMN_26069	23064	SETX	Homo sapiens senataxin (SETX), mRNA.	9	-	134129460-134129509	9q34.13b	0.434893	0.219175	0.14088	0.42115	0.505694	0.186443	ILMN_26069	-0.19387	0.147089	-0.177504	0.157408	ILMN_26069	0.00573779	0.135349	A3	#N/A
ILMN_2545	11173	ADAMTS7	Homo sapiens ADAM metallopeptidase with thrombospondin type 1 motif, 7 (ADAMTS7), mRNA.	15	-	76841869-76841918	15q25.1a	0.894604	-0.0417927	0.905817	-0.0373229	0.509434	-0.209157	ILMN_2545	-0.227806	0.345069	-0.144124	-0.019901	ILMN_2545	0.00746351	0.428998	A3	#N/A
ILMN_13714	114	ADCY8	Homo sapiens adenylate cyclase 8 (brain) (ADCY8), mRNA.	8	-	131861855-131861904	8q24.22a	0.890359	-0.0282312	0.177392	0.282267	0.52204	0.131724	ILMN_13714	-0.0932524	-0.0586606	-0.17323	0.0518146	ILMN_13714	0.00835347	0.322733	A3	#N/A
ILMN_29709	84695	LOXL3	Homo sapiens lysyl oxidase-like 3 (LOXL3), mRNA.	2	-	74614196-74614240:74614241-74614245	2p13.1b	0.113968	0.357001	0.606004	0.113408	0.524202	-0.140267	ILMN_29709	-0.254371	0.373182	-0.00573671	-0.142519	ILMN_29709	0.00179239	0.098924	A3	#N/A
ILMN_19223	441070	LOC441070	Homo sapiens similar to FLJ44076 protein (LOC441070), mRNA.	5	+	44876063-44876112	5p12a	0.648234	0.0934229	0.0101868	0.56894	0.550534	-0.12246	ILMN_19223	-0.152243	0.0488797	-0.0443018	-0.110378	ILMN_19223	0.00571549	0.86387	A3	#N/A
ILMN_8089	171019	ADAMTS19	Homo sapiens ADAM metallopeptidase with thrombospondin type 1 motif, 19 (ADAMTS19), mRNA.	5	+	129102156-129102205	5q23.3b-q23.3c	0.491468	-0.146291	0.199256	0.276838	0.555803	-0.125074	ILMN_8089	0.12607	0.128673	0.115462	-0.00918307	ILMN_8089	0.00143147	0.670612	A3	#N/A
ILMN_4457	137994	LETM2	Homo sapiens leucine zipper-EF-hand containing transmembrane protein 2 (LETM2), mRNA.	8	+	38384133-38384138:38384887-38384930	8p12a	0.000289149	1.03687	0.0013777	0.88127	0.563536	-0.140721	ILMN_4457	-0.188438	0.0252028	0.400359	0.549761	ILMN_4457	0.00987835	0.0319048	A3	#N/A
ILMN_29981	8643	PTCH2	Homo sapiens patched homolog 2 (Drosophila) (PTCH2), mRNA.	1	-	45060868-45060917	1p34.1d	0.0627767	-0.470633	0.272919	0.269798	0.564345	0.140373	ILMN_29981	0.435931	0.479554	0.130429	0.131888	ILMN_29981	0.00745142	0.379615	A3	#N/A
ILMN_24635	54847	SIDT1	Homo sapiens SID1 transmembrane family, member 1 (SIDT1), mRNA.	3	+	114830493-114830542	3q13.2b	0.422359	0.274157	0.779902	0.0948437	0.575721	-0.190476	ILMN_24635	-0.337673	0.393802	-0.105356	-0.0691326	ILMN_24635	0.00739477	0.173732	A3	#N/A
ILMN_24324	2582	GALE	Homo sapiens UDP-galactose-4-epimerase (GALE), transcript variant 1, mRNA.	1	-	23999499-23999548	1p36.11d	0.162296	0.480364	0.402845	0.283268	0.578185	0.187405	ILMN_24324	-0.268271	0.352264	-0.121792	-0.0364621	ILMN_24324	0.00439277	0.057721	A3	#N/A
ILMN_5449	1058	CENPA	Homo sapiens centromere protein A, 17kDa (CENPA), mRNA.	2	+	26870611-26870660	2p23.3a	0.135185	0.941116	0.196168	0.808726	0.581916	0.338886	ILMN_5449	-0.0618289	-0.127822	0.239286	0.0373833	ILMN_5449	0.00678736	0.082992	A3	#N/A
ILMN_9893	1831	TSC22D3	Homo sapiens TSC22 domain family, member 3 (TSC22D3), transcript variant 2, mRNA.	X	-	106846216-106846265	Xq22.3b	0.344694	-0.743039	0.954673	0.0442227	0.594299	-0.415778	ILMN_9893	-0.256187	0.339095	-0.419818	0.545513	ILMN_9893	0.0053115	0.0454244	A3	#N/A
ILMN_28535	7323	UBE2D3	Homo sapiens ubiquitin-conjugating enzyme E2D 3 (UBC4/5 homolog, yeast) (UBE2D3), transcript variant 5, mRNA.	4	-	103967378-103967427	4q24b	0.145594	0.323135	0.188917	0.290341	0.594485	0.115627	ILMN_28535	0.0511086	-0.058608	0.154863	0.165389	ILMN_28535	0.00647264	0.181092	A3	#N/A
ILMN_14212	8771	TNFRSF6B	Homo sapiens tumor necrosis factor receptor superfamily, member 6b, decoy (TNFRSF6B), transcript variant M68C, mRNA.	20	+	61798712-61798761	20q13.33e	0.213946	-0.229303	0.285033	0.196302	0.599082	-0.0955349	ILMN_14212	-0.0787219	-0.0445854	-0.145606	0.28737	ILMN_14212	0.00893018	0.235391	A3	#N/A
ILMN_17507	26286	ARFGAP3	Homo sapiens ADP-ribosylation factor GTPase activating protein 3 (ARFGAP3), mRNA.	22	-	41523100-41523149	22q13.2c	0.455003	-0.168892	0.171485	0.314043	0.605502	0.116357	ILMN_17507	0.113825	0.0634412	-0.028799	-0.131287	ILMN_17507	0.00319398	0.950786	A3	#N/A
ILMN_9152	93109	TMEM44	Homo sapiens transmembrane protein 44 (TMEM44), transcript variant 1, mRNA.	3	-	195789731-195789780	3q29d	0.06363	0.833314	0.108282	0.713999	0.610499	0.22022	ILMN_9152	0.0384006	-0.137688	0.344948	0.0838495	ILMN_9152	0.00038626	0.109442	A3	#N/A
ILMN_3561	80380	PDCD1LG2	Homo sapiens programmed cell death 1 ligand 2 (PDCD1LG2), mRNA.	9	+	5560136-5560185	9p24.1c	0.619157	0.140202	0.384516	0.246788	0.621377	-0.139309	ILMN_3561	-0.190464	0.543396	-0.0507082	-0.0303516	ILMN_3561	0.00884872	0.628176	A3	#N/A
ILMN_14620	84102	SLC41A2	Homo sapiens solute carrier family 41, member 2 (SLC41A2), mRNA.	12	-	103722636-103722685	12q23.3b	0.817694	-0.0704876	0.762632	-0.0923976	0.622452	0.150903	ILMN_14620	0.195103	0.467384	0.0844073	-0.0468938	ILMN_14620	0.00786474	0.0520751	A3	#N/A
ILMN_20151	29995	LMCD1	Homo sapiens LIM and cysteine-rich domains 1 (LMCD1), mRNA.	3	+	8584584-8584633	3p26.1a	0.552914	-0.351995	0.676823	0.246715	0.644794	-0.273006	ILMN_20151	-0.0620577	-0.115737	-0.101552	0.0985402	ILMN_20151	0.00249495	0.412664	A3	#N/A
ILMN_1919	11015	KDELR3	Homo sapiens KDEL (Lys-Asp-Glu-Leu) endoplasmic reticulum protein retention receptor 3 (KDELR3), transcript variant 1, mRNA.	22	+	37208995-37209044	22q13.1b	0.073697	0.617896	0.00252274	1.12368	0.64808	0.152101	ILMN_1919	-0.0616713	-0.123289	0.171226	0.0684962	ILMN_1919	0.00885313	0.539871	A3	#N/A
ILMN_9456	51450	PRRX2	Homo sapiens paired related homeobox 2 (PRRX2), mRNA.	9	+	131524659-131524708	9q34.11d	0.649678	0.280856	0.111623	1.01166	0.658993	-0.272839	ILMN_9456	0.207354	-0.119634	0.484201	0.0739657	ILMN_9456	0.00062193	0.0270924	A3	#N/A
ILMN_20955	821	CANX	Homo sapiens calnexin (CANX), transcript variant 2, mRNA.	5	+	179090717-179090766	5q35.3e	0.953832	-0.016489	0.55634	0.168233	0.661488	-0.124985	ILMN_20955	0.124122	-0.0173041	0.17837	0.21323	ILMN_20955	0.00882084	0.063968	A3	#N/A
ILMN_20465	9055	PRC1	Homo sapiens protein regulator of cytokinesis 1 (PRC1), transcript variant 1, mRNA.	15	-	89310504-89310553	15q26.1c	0.250447	0.616923	0.440445	0.410518	0.663585	0.230346	ILMN_20465	0.00367965	-0.142771	0.196968	-0.00144083	ILMN_20465	0.00120399	0.0406407	A3	#N/A
ILMN_11774	55835	CENPJ	Homo sapiens centromere protein J (CENPJ), mRNA.	13	-	24355401-24355450	13q12.12b	0.21397	0.269238	0.473924	-0.153237	0.684222	-0.0866693	ILMN_11774	0.165616	0.260578	0.34357	0.31826	ILMN_11774	0.00718636	0.011627	A3	#N/A
ILMN_1351	5594	MAPK1	Homo sapiens mitogen-activated protein kinase 1 (MAPK1), transcript variant 2, mRNA.	22	-	20453431-20453480	22q11.21f-q11.22a	0.493847	0.152579	0.424341	0.178523	0.688544	0.0890589	ILMN_1351	-0.128294	0.0445916	-0.0965344	-0.0460574	ILMN_1351	0.00888401	0.113208	A3	#N/A
ILMN_6664	259295	TAS2R49	Homo sapiens taste receptor, type 2, member 49 (TAS2R49), mRNA.	12	-	11150474-11148561	12p13.2b	0.442209	0.232179	0.0168381	0.768746	0.690103	-0.119845	ILMN_6664	-0.181672	0.412301	-0.00565983	-0.142748	ILMN_6664	0.000362062	0.575302	A3	#N/A
ILMN_139145	247	ALOX15B	Homo sapiens arachidonate 15-lipoxygenase, second type (ALOX15B), mRNA.	17	+	7892977-7893026	17p13.1d	2.69e-05	-1.32467	0.0505839	-0.516209	0.69112	-0.100367	ILMN_139145	0.0913105	0.0115097	-0.520843	0.601527	ILMN_139145	0.00334133	0.0346978	A3	#N/A
ILMN_10424	84447	SYVN1	Homo sapiens synovial apoptosis inhibitor 1, synoviolin (SYVN1), transcript variant 1, mRNA.	11	-	64651487-64651536	11q13.1c	0.43605	-0.174278	0.648619	0.101476	0.700022	-0.08574	ILMN_10424	-0.0650485	-0.108772	-0.109317	-0.00123298	ILMN_10424	0.00169679	0.0649942	A3	#N/A
ILMN_3915	8447	DOC2B	Homo sapiens double C2-like domains, beta (DOC2B), mRNA.	17	+	51319-51368	0	0.241783	-0.215131	0.0709011	0.339643	0.705755	-0.0683784	ILMN_3915	0.124442	-0.00120345	0.0510651	-0.0948748	ILMN_3915	0.00362051	0.856987	A3	#N/A
ILMN_12049	149233	IL23R	Homo sapiens interleukin 23 receptor (IL23R), mRNA.	1	+	67497634-67497683	1p31.3a	0.0515986	0.481384	0.254382	0.273482	0.722147	-0.0841324	ILMN_12049	-0.155116	0.457628	0.127642	0.150173	ILMN_12049	0.00783673	0.298415	A3	#N/A
ILMN_7180	55509	BATF3	Homo sapiens basic leucine zipper transcription factor, ATF-like 3 (BATF3), mRNA.	1	-	210926551-210926600	1q32.3c	0.551875	0.157183	0.147064	0.391215	0.726285	-0.0922319	ILMN_7180	-0.0676012	-0.113046	0.0571063	-0.0983629	ILMN_7180	0.00678372	0.26384	A3	#N/A
ILMN_29918	2134	EXTL1	Homo sapiens exostoses (multiple)-like 1 (EXTL1), mRNA.	1	+	26235325-26235374	1p36.11b	0.0109819	-0.514016	0.16188	0.267442	0.73645	0.0629404	ILMN_29918	0.119455	0.347024	-0.169023	0.111111	ILMN_29918	0.00196596	0.18687	A3	#N/A
ILMN_29149	79989	TTC26	Homo sapiens tetratricopeptide repeat domain 26 (TTC26), mRNA.	7	+	138524876-138524925	7q34b	0.507159	0.201934	0.22115	0.377247	0.736644	-0.101989	ILMN_29149	-0.104486	-0.0796727	0.0474762	-0.0981682	ILMN_29149	0.00575265	0.0192483	A3	#N/A
ILMN_29379	23305	ACSL6	Homo sapiens acyl-CoA synthetase long-chain family member 6 (ACSL6), transcript variant 2, mRNA.	5	-	131324158-131324207	5q31.1b	0.0882624	-0.397636	0.0635082	0.435704	0.739102	0.0751151	ILMN_29379	-0.00841947	-0.141123	-0.244795	0.229739	ILMN_29379	0.00343653	0.174268	A3	#N/A
ILMN_5819	3301	DNAJA1	Homo sapiens DnaJ (Hsp40) homolog, subfamily A, member 1 (DNAJA1), mRNA.	9	+	33028862-33028901:33028902-33028911	9p13.3e	0.468057	0.261862	0.942913	0.0256811	0.744914	-0.116821	ILMN_5819	-0.0871946	-0.0473448	0.102147	-0.0626754	ILMN_5819	0.00749148	0.0597333	A3	#N/A
ILMN_27003	1022	CDK7	Homo sapiens cyclin-dependent kinase 7 (MO15 homolog, Xenopus laevis, cdk-activating kinase) (CDK7), mRNA.	5	+	68608159-68608208	5q13.2a	0.000533266	0.770218	0.00440212	0.602487	0.75025	0.0610289	ILMN_27003	-0.172255	0.135453	0.182339	0.1685	ILMN_27003	0.00224786	0.121872	A3	#N/A
ILMN_8028	51751	HIGD1B	Homo sapiens HIG1 domain family, member 1B (HIGD1B), mRNA.	17	+	40282207-40282256	17q21.31d	0.0233088	-0.456076	0.0297986	0.434572	0.750275	0.0601881	ILMN_8028	0.0608735	-0.0298553	-0.197259	0.268576	ILMN_8028	0.00886671	0.0166533	A3	#N/A
ILMN_17242	10533	ATG7	Homo sapiens ATG7 autophagy related 7 homolog (S. cerevisiae) (ATG7), mRNA.	3	+	11571483-11571532	3p25.3a-p25.2b	0.718487	0.0731803	0.457001	0.15176	0.757299	0.0627092	ILMN_17242	-0.0121127	-0.139645	-0.00687719	-0.141715	ILMN_17242	0.00806052	0.116113	A3	#N/A
ILMN_24472	7272	TTK	Homo sapiens TTK protein kinase (TTK), mRNA.	6	+	80807086-80807135	6q14.1d	0.969858	-0.0189058	0.754285	0.156784	0.763613	0.150632	ILMN_24472	0.0253543	-0.139943	-0.0594144	-0.129417	ILMN_24472	0.00381227	0.0814635	A3	#N/A
ILMN_14100	10112	KIF20A	Homo sapiens kinesin family member 20A (KIF20A), mRNA.	5	+	137550940-137550989	5q31.2c	0.43437	0.4861	0.594933	0.329327	0.766232	0.183721	ILMN_14100	-0.0381357	-0.13503	0.113053	-0.086914	ILMN_14100	0.00906521	0.0277536	A3	#N/A
ILMN_22637	8821	INPP4B	Homo sapiens inositol polyphosphate-4-phosphatase, type II, 105kDa (INPP4B), mRNA.	4	-	143169407-143169456	4q31.21b-q31.21c	0.643898	-0.134711	0.888739	0.0406757	0.767106	0.0861783	ILMN_22637	0.148356	0.356177	0.0379117	-0.100685	ILMN_22637	0.00346333	0.302435	A3	#N/A
ILMN_10364	7592	ZNF41	Homo sapiens zinc finger protein 41 (ZNF41), transcript variant 1, mRNA.	X	-	47191672-47191721	Xp11.3a	0.612331	-0.0664722	0.171261	0.182982	0.777349	-0.0370146	ILMN_10364	-0.111326	0.4255	-0.126055	0.423948	ILMN_10364	0.0092914	0.0770682	A3	#N/A
ILMN_11503	983	CDC2	Homo sapiens cell division cycle 2, G1 to S and G2 to M (CDC2), transcript variant 2, mRNA.	10	+	62221918-62221967	10q21.2a	0.347455	0.597718	0.41857	0.513205	0.779224	0.176636	ILMN_11503	0.100649	-0.116356	0.31119	0.00925397	ILMN_11503	0.00939705	0.136998	A3	#N/A
ILMN_13240	255426	RASGEF1C	Homo sapiens RasGEF domain family, member 1C (RASGEF1C), mRNA.	5	-	179460419-179460468	5q35.3e	0.779327	-0.0565655	0.029534	0.464888	0.780035	0.0563788	ILMN_13240	0.119656	0.0783996	0.0631836	-0.0986665	ILMN_13240	0.00978775	0.797801	A3	#N/A
ILMN_7992	157753	TMEM74	Homo sapiens transmembrane protein 74 (TMEM74), mRNA.	8	-	109864572-109864621	8q23.1d	0.0250408	-0.464117	0.470625	0.141469	0.784143	-0.0534278	ILMN_7992	0.168544	0.120607	-0.0368003	-0.114672	ILMN_7992	0.00687878	0.861747	A3	#N/A
ILMN_16434	6357	CCL13	Homo sapiens chemokine (C-C motif) ligand 13 (CCL13), mRNA.	17	+	29709538-29709587	17q12a	0.854911	-0.116421	0.308626	0.656035	0.79159	0.168314	ILMN_16434	0.599483	0.178228	0.457115	0.149357	ILMN_16434	0.0099146	0.131204	A3	#N/A
ILMN_19614	8888	MCM3AP	Homo sapiens minichromosome maintenance complex component 3 associated protein (MCM3AP), mRNA.	21	-	46479582-46479609:46479610-46479631	21q22.3f	0.639222	0.0784872	0.941599	0.0122344	0.798213	0.0427255	ILMN_19614	-0.0108606	-0.14073	0.00702024	-0.14224	ILMN_19614	0.00198366	0.0141253	A3	#N/A
ILMN_29646	408263	MGC27121	Homo sapiens MGC27121 gene (MGC27121), mRNA.	5	-	156701768-156701817	5q33.3b	0.263178	-0.259776	0.0629504	0.443434	0.799304	-0.0581954	ILMN_29646	-0.107682	-0.019169	-0.208472	0.275232	ILMN_29646	0.00845658	0.200375	A3	#N/A
ILMN_6490	22809	ATF5	Homo sapiens activating transcription factor 5 (ATF5), mRNA.	19	+	55128898-55128947	19q13.33b	0.931899	-0.0308679	0.0945155	0.624584	0.802377	-0.0904607	ILMN_6490	0.0630938	-0.121589	0.0928902	-0.0183701	ILMN_6490	0.00279412	0.683537	A3	#N/A
ILMN_16425	83440	ADPGK	Homo sapiens ADP-dependent glucokinase (ADPGK), mRNA.	15	-	70831094-70831143	15q24.1a	0.00369221	0.840978	0.00210495	0.902429	0.815885	0.0608408	ILMN_16425	-0.032263	-0.115338	0.357805	0.3658	ILMN_16425	0.00230076	0.155758	A3	#N/A
ILMN_25839	348645	LOC348645	Homo sapiens hypothetical protein LOC348645 (LOC348645), mRNA.	22	-	48399408-48399457	22q13.33a	0.693679	0.0732812	0.127856	0.290756	0.834227	0.0388866	ILMN_25839	-0.100059	-0.0576717	-0.0828612	-0.0692742	ILMN_25839	0.00508835	0.241593	A3	#N/A
ILMN_25901	79852	ABHD9	Homo sapiens abhydrolase domain containing 9 (ABHD9), mRNA.	19	-	15198849-15198898	19p13.12b	0.385352	0.251068	0.220457	0.357588	0.853568	-0.0529243	ILMN_25901	0.0362228	-0.135894	0.188219	0.0840153	ILMN_25901	0.00948373	0.0736997	A3	#N/A
ILMN_23865	2189	FANCG	Homo sapiens Fanconi anemia, complementation group G (FANCG), mRNA.	9	-	35064022-35064071	9p13.3b	0.487097	0.183579	0.144685	0.393005	0.855078	-0.0479904	ILMN_23865	-0.00628906	-0.142698	0.109496	-0.0717278	ILMN_23865	0.00610625	0.116083	A3	#N/A
ILMN_24884	140456	ASB11	Homo sapiens ankyrin repeat and SOCS box-containing 11 (ASB11), transcript variant 1, mRNA.	X	-	15242436-15242485	Xp22.2	0.119225	-0.329009	0.180781	0.28045	0.861647	0.0357564	ILMN_24884	-0.151859	0.105146	-0.334242	0.500156	ILMN_24884	0.00182703	0.0826857	A3	#N/A
ILMN_13788	91179	SCARF2	Homo sapiens scavenger receptor class F, member 2 (SCARF2), transcript variant 1, mRNA.	22	-	19108958-19109007	22q11.21e	0.252334	-0.51063	0.284793	0.476183	0.863432	-0.075562	ILMN_13788	0.0996323	-0.0529284	-0.117901	-0.0763763	ILMN_13788	0.00563411	0.641033	A3	#N/A
ILMN_17358	11047	ADRM1	Homo sapiens adhesion regulating molecule 1 (ADRM1), transcript variant 1, mRNA.	20	+	60317118-60317167	20q13.33c	0.271724	0.304973	0.402032	0.231117	0.874304	-0.043278	ILMN_17358	-0.147261	0.268226	0.0268648	-0.119349	ILMN_17358	0.00495422	0.252426	A3	#N/A
ILMN_28790	90417	C15orf23	Homo sapiens chromosome 15 open reading frame 23 (C15orf23), mRNA.	15	+	38469412-38469422:38470986-38471024	15q15.1a	0.817486	0.104851	0.387907	0.395536	0.877587	-0.0699554	ILMN_28790	-0.0609358	-0.126518	0.0264673	-0.139447	ILMN_28790	0.000730174	0.343129	A3	#N/A
ILMN_22293	3831	KNS2	Homo sapiens kinesin 2 (KNS2), transcript variant 1, mRNA.	14	+	103222158-103222207	14q32.33a	0.257118	-0.383544	0.878254	-0.0510688	0.87821	0.0510873	ILMN_22293	-0.167362	0.28066	-0.384678	0.653056	ILMN_22293	0.00424681	0.0128319	A3	#N/A
ILMN_19402	8767	RIPK2	Homo sapiens receptor-interacting serine-threonine kinase 2 (RIPK2), mRNA.	8	+	90871517-90871566	8q21.3d	0.323695	0.396882	0.296382	0.420525	0.883111	-0.0584578	ILMN_19402	-0.228988	0.186715	-0.00131764	-0.14282	ILMN_19402	0.00619305	0.120291	A3	#N/A
ILMN_6924	133308	NHEDC2	Homo sapiens Na+/H+ exchanger domain containing 2 (NHEDC2), mRNA.	4	-	104167148-104167197	4q24b	0.332013	0.380183	0.0924376	0.674705	0.884607	-0.0562569	ILMN_6924	0.0187024	-0.142192	0.236922	-0.0358466	ILMN_6924	0.00942974	0.274298	A3	#N/A
ILMN_17791	3007	HIST1H1D	Homo sapiens histone cluster 1, H1d (HIST1H1D), mRNA.	6	-	26342486-26342535	6p22.1d	0.84657	0.0794874	0.448653	0.313244	0.894193	0.0546231	ILMN_17791	-0.0126726	-0.140494	-0.000240375	-0.142856	ILMN_17791	0.00960251	0.531607	A3	#N/A
ILMN_2884	610	HCN2	Homo sapiens hyperpolarization activated cyclic nucleotide-gated potassium channel 2 (HCN2), mRNA.	19	+	566875-566924	19p13.3j	0.688144	0.0954543	0.48215	0.167816	0.89636	-0.0309251	ILMN_2884	-0.320763	0.618917	-0.257573	0.21726	ILMN_2884	0.00148284	0.252148	A3	#N/A
ILMN_23495	149951	COMMD7	Homo sapiens COMM domain containing 7 (COMMD7), mRNA.	20	-	30754363-30754412	20q11.21c	0.604599	0.111687	0.103205	0.361732	0.903033	-0.026199	ILMN_23495	-0.130656	0.161646	-0.0617129	0.0317279	ILMN_23495	0.00373072	0.602158	A3	#N/A
ILMN_2247	3576	IL8	Homo sapiens interleukin 8 (IL8), mRNA.	4	+	74827512-74827561	4q13.3d	0.930316	0.0937317	0.685796	0.434451	0.93266	-0.0905712	ILMN_2247	1.04291	0.119029	1.13507	0.191835	ILMN_2247	0.00829994	0.0188906	A3	#N/A
ILMN_28163	1437	CSF2	Homo sapiens colony stimulating factor 2 (granulocyte-macrophage) (CSF2), mRNA.	5	+	131439566-131439615	5q31.1b	0.88473	0.0751675	0.461076	0.38455	0.944254	0.0362472	ILMN_28163	-0.0660129	-0.102006	-0.0465528	-0.125699	ILMN_28163	0.00835709	0.713784	A3	#N/A
ILMN_26805	3998	LMAN1	Homo sapiens lectin, mannose-binding, 1 (LMAN1), mRNA.	18	-	55148365-55148414	18q21.32a	0.0216757	-0.486063	0.974384	-0.00637601	0.954781	0.0112595	ILMN_26805	0.1497	0.342814	-0.0989612	0.135114	ILMN_26805	0.000386626	0.397679	A3	#N/A
ILMN_24680	165055	CCDC138	Homo sapiens coiled-coil domain containing 138 (CCDC138), mRNA.	2	+	108856386-108856435	2q13a	0.938133	-0.0352524	0.591464	0.244589	0.958562	0.0235977	ILMN_24680	-0.0572078	-0.0857306	-0.0866328	0.114291	ILMN_24680	0.0003974	0.12845	A3	#N/A
ILMN_5334	140	ADORA3	Homo sapiens adenosine A3 receptor (ADORA3), transcript variant 1, mRNA.	1	-	111827624-111827673	1p13.2d	0.989329	0.00443362	0.783676	-0.0910907	0.976198	0.00989088	ILMN_5334	0.107024	-0.0544218	0.104295	-0.121334	ILMN_5334	0.00848356	0.384793	A3	#N/A
ILMN_1920	8187	ZNF239	Homo sapiens zinc finger protein 239 (ZNF239), mRNA.	10	-	43372116-43372156:43372157-43372165	10q11.21b	0.935863	-0.0394232	0.586163	0.267632	0.979369	-0.0126681	ILMN_1920	0.00262843	-0.142785	-0.0107491	-0.141018	ILMN_1920	0.000200364	0.307696	A3	#N/A
ILMN_5800	26227	PHGDH	Homo sapiens phosphoglycerate dehydrogenase (PHGDH), mRNA.	1	+	120088264-120088313	1p12a	0.016079	-1.25755	0.808802	0.117882	0.984963	-0.00917551	ILMN_5800	-0.0995783	-0.123594	-0.723768	0.553479	ILMN_5800	0.00200641	0.0275151	A3	#N/A
ILMN_10890	23198	PSME4	Homo sapiens proteasome (prosome, macropain) activator subunit 4 (PSME4), mRNA.	2	-	53945667-53945716	2p16.2a	0.0442871	0.513901	0.527473	0.154464	0.9911	0.00271376	ILMN_10890	-0.132684	0.0207575	0.12291	-0.0512519	ILMN_10890	0.00557596	0.0204608	A3	#N/A
ILMN_26621	9918	NCAPD2	Homo sapiens non-SMC condensin I complex, subunit D2 (NCAPD2), mRNA.	12	+	6510846-6510895	12p13.31d	0.748968	0.171427	0.894165	-0.0711964	0.992452	0.00506198	ILMN_26621	-0.118664	-0.100455	-0.0354818	-0.140348	ILMN_26621	0.0074112	0.0273814	A3	#N/A
ILMN_29781	9928	KIF14	Homo sapiens kinesin family member 14 (KIF14), mRNA.	1	-	198788286-198788335	1q32.1b	0.483091	0.360538	0.523565	0.327571	0.993367	0.0042488	ILMN_29781	-0.129977	0.00146329	0.0481676	-0.128004	ILMN_29781	0.00680736	0.371705	A3	#N/A
ILMN_15859	51559	NT5DC3	Homo sapiens 5'-nucleotidase domain containing 3 (NT5DC3), transcript variant 1, mRNA.	12	-	102695658-102695707	12q23.3a	0.856741	-0.0361239	0.364997	0.182988	0.997337	-0.000667713	ILMN_15859	0.0535798	-0.00627954	0.0358518	-0.127759	ILMN_15859	0.00735854	0.956499	A3	#N/A
ILMN_17155	487	ATP2A1	Homo sapiens ATPase, Ca++ transporting, cardiac muscle, fast twitch 1 (ATP2A1), transcript variant b, mRNA.	16	+	28816905-28816947:28817055-28817061	16p11.2e	0.0145815	0.598859	0.604471	0.118467	0.00160794	0.813356	ILMN_17155	0.0200634	-0.132813	-0.0871848	-0.035977	ILMN_17155	0.453606	0.00901684	#N/A	C1
ILMN_29249	10556	RPP30	Homo sapiens ribonuclease P/MRP 30kDa subunit (RPP30), mRNA.	10	+	92651230-92651279	10q23.31d	0.660626	0.0761388	0.128879	-0.270119	0.0221347	0.421883	ILMN_29249	0.14189	0.323637	-0.0309826	-0.120193	ILMN_29249	0.0509735	0.00709409	#N/A	C1
ILMN_20683	4909	NTF5	Homo sapiens neurotrophin 5 (neurotrophin 4/5) (NTF5), mRNA.	19	-	54256389-54256433:54256434-54256438	19q13.33a	0.762977	-0.0466865	0.0101892	-0.4307	0.0348436	-0.344412	ILMN_20683	-0.0612601	-0.0186206	0.0876026	0.112149	ILMN_20683	0.704344	0.00598152	#N/A	C1
ILMN_17431	390038	OR51D1	Homo sapiens olfactory receptor, family 51, subfamily D, member 1 (OR51D1), mRNA.	11	+	4618363-4618412	11p15.4d	0.131843	0.330343	0.015682	-0.55343	0.0352114	0.474041	ILMN_17431	0.138894	0.0162466	0.0670444	-0.117918	ILMN_17431	0.377471	0.00327486	#N/A	C1
ILMN_14598	116179	TGM7	Homo sapiens transglutaminase 7 (TGM7), mRNA.	15	-	41356039-41356088	15q15.2b	0.281792	0.158128	0.00512996	-0.446451	0.0548969	0.290819	ILMN_14598	0.0255206	-0.124975	-0.0408247	-0.120593	ILMN_14598	0.279902	0.00208045	#N/A	C1
ILMN_16949	79958	DENND1C	Homo sapiens DENN/MADD domain containing 1C (DENND1C), mRNA.	19	-	6418564-6418613	19p13.3a	0.336551	0.1814	0.0309872	-0.426112	0.0680834	0.354562	ILMN_16949	0.208473	0.289493	0.121892	-0.0365702	ILMN_16949	0.208033	0.00501881	#N/A	C1
ILMN_16145	259173	ALS2CL	Homo sapiens ALS2 C-terminal like (ALS2CL), transcript variant 3, mRNA.	3	-	46685907-46685956	3p21.31h	0.070253	0.447431	0.0150242	-0.620917	0.0875192	0.42047	ILMN_16145	0.17424	0.132584	0.18772	0.0139392	ILMN_16145	0.115657	0.00431994	#N/A	C1
ILMN_2760	842	CASP9	Homo sapiens caspase 9, apoptosis-related cysteine peptidase (CASP9), transcript variant alpha, mRNA.	1	-	15705072-15705121	1p36.21a	0.106846	0.300613	0.225075	0.223091	0.138244	0.274999	ILMN_2760	-0.0146972	-0.120192	-0.00189018	-0.142393	ILMN_2760	0.414633	0.00175186	#N/A	C1
ILMN_13652	50613	UBQLN3	Homo sapiens ubiquilin 3 (UBQLN3), mRNA.	11	-	5485403-5485452	11p15.4c	0.0133302	0.900883	0.754713	-0.105669	0.193923	0.447821	ILMN_13652	-0.0471425	-0.10931	0.179389	0.184351	ILMN_13652	0.102388	0.00241226	#N/A	C1
ILMN_24115	2741	GLRA1	Homo sapiens glycine receptor, alpha 1 (startle disease/hyperekplexia, stiff man syndrome) (GLRA1), mRNA.	5	-	151182376-151182425	5q33.1e	0.855947	0.0299716	0.210773	-0.210445	0.218055	0.207006	ILMN_24115	-0.0435709	-0.0899152	-0.132088	0.0853053	ILMN_24115	0.751941	0.00599196	#N/A	C1
ILMN_12948	149620	LOC149620	Homo sapiens similar to CHIA protein (LOC149620), mRNA.	1	+	111630063-111630112	1p13.2d	0.994574	-0.00112621	0.000138897	-0.757446	0.218198	0.207662	ILMN_12948	0.124937	0.178273	0.0205429	-0.14047	ILMN_12948	0.180513	0.0066413	#N/A	C1
ILMN_7868	6698	SPRR1A	Homo sapiens small proline-rich protein 1A (SPRR1A), mRNA.	1	+	151224811-151224860	1q21.3c	0.00139063	-0.759536	2.17e-08	-1.77979	0.231691	-0.254732	ILMN_7868	-0.0889114	-0.011714	-0.341314	-0.0112459	ILMN_7868	0.0783079	0.000239659	#N/A	C1
ILMN_21501	7922	SLC39A7	Homo sapiens solute carrier family 39 (zinc transporter), member 7 (SLC39A7), mRNA.	6	+	33280025-33280074	6p21.32a	0.0141516	0.458577	0.189449	0.232676	0.250161	0.202926	ILMN_21501	-0.0646344	-0.0803271	0.0631911	-0.0935581	ILMN_21501	0.0429739	0.00497155	#N/A	C1
ILMN_20488	253639	ZNF620	Homo sapiens zinc finger protein 620 (ZNF620), mRNA.	3	+	40533600-40533649	3p22.1c	0.0393961	0.318054	0.0244927	-0.350792	0.252729	0.17039	ILMN_20488	-0.059515	-0.0576974	0.0143169	-0.138708	ILMN_20488	0.185797	0.00662698	#N/A	C1
ILMN_21242	147011	PROCA1	Homo sapiens proline-rich cyclin A1-interacting protein (PROCA1), mRNA.	17	-	24054749-24054798	17q11.2a	0.412018	0.134748	0.217539	-0.204618	0.257386	0.187403	ILMN_21242	0.0233616	-0.127572	-0.00296584	-0.142577	ILMN_21242	0.839616	0.00836034	#N/A	C1
ILMN_25780	5099	PCDH7	Homo sapiens protocadherin 7 (PCDH7), transcript variant a, mRNA.	4	+	30335347-30335361:30335362-30335396	4p15.1e-p15.1d	0.175398	-0.830927	0.00537364	-1.83637	0.272376	-0.667952	ILMN_25780	-0.0645168	-0.100624	-0.146004	-0.0965373	ILMN_25780	0.850126	0.0012225	#N/A	C1
ILMN_17400	84905	ZNF341	Homo sapiens zinc finger protein 341 (ZNF341), mRNA.	20	+	31843635-31843684	20q11.22a	0.0032261	0.691282	0.532405	0.132304	0.329187	0.208169	ILMN_17400	0.00828998	-0.14129	0.249846	0.214274	ILMN_17400	0.167683	0.00232719	#N/A	C1
ILMN_17343	4288	MKI67	Homo sapiens antigen identified by monoclonal antibody Ki-67 (MKI67), mRNA.	10	-	129785234-129785283	10q26.2d	0.303524	0.223964	0.0983209	-0.367176	0.380453	0.19025	ILMN_17343	-0.0436607	-0.0977075	-0.026804	-0.138963	ILMN_17343	0.308933	7.23593e-05	#N/A	C1
ILMN_25191	57817	HAMP	Homo sapiens hepcidin antimicrobial peptide (HAMP), mRNA.	19	+	40467698-40467747	19q13.12a	0.519579	0.209164	0.508323	-0.214893	0.423017	-0.260931	ILMN_25191	-0.114653	-0.114617	0.120394	-0.0958665	ILMN_25191	0.266059	0.00438458	#N/A	C1
ILMN_5583	5965	RECQL	Homo sapiens RecQ protein-like (DNA helicase Q1-like) (RECQL), transcript variant 1, mRNA.	12	-	21519060-21519109	12p12.1e	0.473367	-0.189913	0.295775	-0.278858	0.43949	-0.204962	ILMN_5583	-0.0807049	-0.0925259	-0.0731805	-0.0699373	ILMN_5583	0.290496	0.00401703	#N/A	C1
ILMN_25474	128239	IQGAP3	Homo sapiens IQ motif containing GTPase activating protein 3 (IQGAP3), mRNA.	1	-	154761869-154761918	1q22d-q23.1a	0.242443	0.447902	0.766244	-0.112186	0.460348	0.280119	ILMN_25474	-0.0734437	-0.106505	0.010448	-0.14259	ILMN_25474	0.0131029	0.00388301	#N/A	C1
ILMN_22369	64771	C6orf106	Homo sapiens chromosome 6 open reading frame 106 (C6orf106), transcript variant 2, mRNA.	6	-	34663266-34663315	6p21.31e-p21.31d	0.129243	0.27461	0.0938147	-0.305174	0.49894	0.119705	ILMN_22369	-0.134538	0.211376	-0.0570849	-0.0838461	ILMN_22369	0.235368	0.00317155	#N/A	C1
ILMN_26336	90381	C15orf42	Homo sapiens chromosome 15 open reading frame 42 (C15orf42), mRNA.	15	+	87971986-87972035	15q26.1a-q26.1b	0.057764	0.82517	0.71433	-0.152655	0.523782	0.266738	ILMN_26336	0.0523975	-0.096885	0.331614	0.303669	ILMN_26336	0.881799	0.00014677	#N/A	C1
ILMN_17873	90826	LOC90826	Homo sapiens hypothetical protein BC004337 (LOC90826), mRNA.	4	-	148779166-148779215	4q31.23a-q31.23b	0.938139	0.0162129	0.780059	-0.0583848	0.541102	0.128232	ILMN_17873	0.0315317	-0.11419	-0.0244777	-0.125057	ILMN_17873	0.313526	0.00125034	#N/A	C1
ILMN_25213	5777	PTPN6	Homo sapiens protein tyrosine phosphatase, non-receptor type 6 (PTPN6), transcript variant 2, mRNA.	12	+	6926032-6926081	12p13.31d	0.517872	0.144513	0.234485	-0.268892	0.557453	0.130988	ILMN_25213	0.106463	0.169281	0.113226	0.0896193	ILMN_25213	0.325742	0.00747019	#N/A	C1
ILMN_13141	10024	TROAP	Homo sapiens trophinin associated protein (tastin) (TROAP), mRNA.	12	+	48011638-48011667:48011668-48011687	12q13.12b	0.356792	0.372078	0.683456	-0.163302	0.578509	0.222877	ILMN_13141	0.0586956	-0.107726	0.133296	-0.0885437	ILMN_13141	0.0476499	0.00928722	#N/A	C1
ILMN_8847	158835	DGAT2L4	Homo sapiens diacylglycerol O-acyltransferase 2-like 4 (DGAT2L4), mRNA.	X	-	69177224-69177273	Xq13.1b	0.010486	0.565325	0.0869898	-0.361507	0.578792	0.113612	ILMN_8847	-0.0459163	-0.120757	0.17994	0.130215	ILMN_8847	0.736605	6.02379e-05	#N/A	C1
ILMN_17136	11182	SLC2A6	Homo sapiens solute carrier family 2 (facilitated glucose transporter), member 6 (SLC2A6), mRNA.	9	-	135326072-135326121	9q34.2a	0.353812	0.482568	0.628215	0.250143	0.600204	-0.270867	ILMN_17136	-0.126979	-0.125306	0.249739	-0.0525798	ILMN_17136	0.0279282	0.00631008	#N/A	C1
ILMN_18236	27238	GPKOW	Homo sapiens G patch domain and KOW motifs (GPKOW), mRNA.	X	-	48857342-48857391	Xp11.23c	0.0267838	0.416261	0.869708	-0.029058	0.609372	0.0907721	ILMN_18236	-0.0515091	0.0749657	0.111235	0.0191256	ILMN_18236	0.0527101	0.00723751	#N/A	C1
ILMN_21369	8914	TIMELESS	Homo sapiens timeless homolog (Drosophila) (TIMELESS), mRNA.	12	-	55097382-55097431	12q13.2c	0.143916	0.554931	0.828091	0.0804169	0.61016	0.18929	ILMN_21369	-0.0710796	-0.0918147	0.111741	-0.0827027	ILMN_21369	0.0288217	0.00239542	#N/A	C1
ILMN_3638	6405	SEMA3F	Homo sapiens sema domain, immunoglobulin domain (Ig), short basic domain, secreted, (semaphorin) 3F (SEMA3F), mRNA.	3	+	50201194-50201243	3p21.31c-p21.31b	0.634384	0.248455	0.31596	-0.528811	0.615674	-0.262342	ILMN_3638	-0.331203	0.0460487	-0.0758049	-0.122978	ILMN_3638	0.455533	0.00764971	#N/A	C1
ILMN_137412	1746	DLX2	Homo sapiens distal-less homeo box 2 (DLX2), mRNA.	2	-	172672954-172673003	2q31.1d	0.483205	-0.122788	0.146929	-0.258983	0.64324	0.0808438	ILMN_137412	0.091017	0.191775	-0.010799	-0.139742	ILMN_137412	0.229895	0.00416615	#N/A	C1
ILMN_1150	2187	FANCB	Homo sapiens Fanconi anemia, complementation group B (FANCB), transcript variant 1, mRNA.	X	-	14796987-14797036	Xp22.2	0.144256	0.518947	0.654684	-0.155316	0.647287	0.158899	ILMN_1150	0.0586191	-0.0896861	0.238643	0.0763201	ILMN_1150	0.143684	0.000609341	#N/A	C1
ILMN_8778	84517	ARPM1	Homo sapiens actin related protein M1 (ARPM1), mRNA.	3	-	170967484-170967533	3q26.2b	0.287622	-0.252795	0.367176	-0.213568	0.659218	0.10367	ILMN_8778	0.170998	0.338699	-0.0072348	-0.141775	ILMN_8778	0.0260868	0.00182658	#N/A	C1
ILMN_10389	10721	POLQ	Homo sapiens polymerase (DNA directed), theta (POLQ), mRNA.	3	-	122633049-122633098	3q13.33c	0.0104068	0.900169	0.791716	-0.0857085	0.665243	0.140625	ILMN_10389	-0.025674	-0.138451	0.354098	0.0545142	ILMN_10389	0.0150492	0.00258219	#N/A	C1
ILMN_14571	83959	SLC4A11	Homo sapiens solute carrier family 4, sodium bicarbonate transporter-like, member 11 (SLC4A11), mRNA.	20	-	3156309-3156358	20p13c	0.179916	0.6581	0.30966	0.493991	0.711846	0.177692	ILMN_14571	0.0384869	-0.136852	0.278691	0.288091	ILMN_14571	0.10722	0.000281517	#N/A	C1
ILMN_137434	80333	KCNIP4	Homo sapiens Kv channel interacting protein 4 (KCNIP4), transcript variant 1, mRNA.	4	-	20369563-20369611:20461264-20461264	4p15.31d-p15.31b	0.662913	0.0767182	0.00260321	-0.591299	0.724254	0.062041	ILMN_137434	0.0928795	0.0431854	0.100218	-0.0653654	ILMN_137434	0.493929	0.00680702	#N/A	C1
ILMN_21573	5429	POLH	Homo sapiens polymerase (DNA directed), eta (POLH), mRNA.	6	+	43690511-43690560	6p21.1c	0.286214	0.294562	0.283111	-0.296519	0.743181	-0.0893878	ILMN_21573	-0.204716	0.48242	-0.0127407	-0.141482	ILMN_21573	0.0245684	0.00231491	#N/A	C1
ILMN_10959	25897	RNF19A	Homo sapiens ring finger protein 19A (RNF19A), transcript variant 2, mRNA.	8	-	101338608-101338657	8q22.2b	0.8865	0.0386012	0.735686	-0.0913954	0.749164	-0.0865557	ILMN_10959	-0.105328	-0.0177016	-0.0427494	-0.0985505	ILMN_10959	0.28203	0.0049192	#N/A	C1
ILMN_23137	57505	AARSL	Homo sapiens alanyl-tRNA synthetase like (AARSL), mRNA.	6	-	44375453-44375502	6p21.1b	0.570643	0.204025	0.900276	-0.044919	0.786796	0.0970194	ILMN_23137	0.0961174	-0.0051665	0.14962	0.106826	ILMN_23137	0.291013	0.00939333	#N/A	C1
ILMN_26626	10322	SMYD5	Homo sapiens SMYD family member 5 (SMYD5), mRNA.	2	+	73307547-73307596	2p13.2a	0.541768	-0.141447	0.158964	-0.33293	0.787235	-0.0623475	ILMN_26626	-0.00343398	-0.142224	-0.0429837	-0.0879602	ILMN_26626	0.78724	0.00474777	#N/A	C1
ILMN_11844	2177	FANCD2	Homo sapiens Fanconi anemia, complementation group D2 (FANCD2), transcript variant 2, mRNA.	3	+	10118483-10118532	3p25.3c-p25.3b	0.128193	0.455908	0.784964	-0.0795998	0.793237	0.0764593	ILMN_11844	0.0149789	-0.141081	0.204703	0.0174702	ILMN_11844	0.0966156	0.00078824	#N/A	C1
ILMN_29212	6996	TDG	Homo sapiens thymine-DNA glycosylase (TDG), mRNA.	12	+	102894906-102894955	12q23.3a	0.280043	0.261539	0.890171	-0.0329772	0.798732	0.060928	ILMN_29212	-0.0978413	0.0338645	0.0024644	-0.142781	ILMN_29212	0.0746659	0.00567624	#N/A	C1
ILMN_28398	8208	CHAF1B	Homo sapiens chromatin assembly factor 1, subunit B (p60) (CHAF1B), mRNA.	21	+	36710816-36710865	21q22.12b-q22.13a	0.00819117	1.1732	0.663158	0.177818	0.828511	0.0882823	ILMN_28398	-0.0856028	-0.113235	0.456856	0.159685	ILMN_28398	0.0615673	0.00512602	#N/A	C1
ILMN_28167	4794	NFKBIE	Homo sapiens nuclear factor of kappa light polypeptide gene enhancer in B-cells inhibitor, epsilon (NFKBIE), mRNA.	6	-	44333944-44333993	6p21.1b	0.171735	0.493319	0.756275	0.10968	0.832288	-0.074788	ILMN_28167	-0.163241	-0.0771646	0.120812	-0.0803369	ILMN_28167	0.215392	0.00448288	#N/A	C1
ILMN_19331	157313	CDCA2	Homo sapiens cell division cycle associated 2 (CDCA2), mRNA.	8	+	25420937-25420986	8p21.2c-p21.2b	0.393412	0.588559	0.986267	-0.0117676	0.849368	0.129898	ILMN_19331	-0.118839	-0.0322323	0.110492	-0.101747	ILMN_19331	0.0224351	0.00601229	#N/A	C1
ILMN_19696	284254	C18orf26	Homo sapiens chromosome 18 open reading frame 26 (C18orf26), mRNA.	18	+	50417365-50417414	18q21.2c	0.112864	0.480279	0.00762485	-0.855628	0.852973	-0.0544911	ILMN_19696	-0.17746	-0.0556851	0.0899254	-0.0511742	ILMN_19696	0.255719	0.00670745	#N/A	C1
ILMN_15254	9133	CCNB2	Homo sapiens cyclin B2 (CCNB2), mRNA.	15	+	57204299-57204348	15q22.2a	0.139557	0.718891	0.504923	0.317718	0.854824	0.0867583	ILMN_15254	-0.0467294	-0.133019	0.269337	0.0813916	ILMN_15254	0.0251255	0.00875488	#N/A	C1
ILMN_23186	55	ACPP	Homo sapiens acid phosphatase, prostate (ACPP), mRNA.	3	+	133559926-133559975	3q22.1c	0.235114	0.565995	0.259484	0.536653	0.862747	0.0810626	ILMN_23186	-0.0262221	-0.141678	0.216244	0.140226	ILMN_23186	0.339186	0.00706386	#N/A	C1
ILMN_16935	54920	DUS2L	Homo sapiens dihydrouridine synthase 2-like, SMM1 homolog (S. cerevisiae) (DUS2L), mRNA.	16	+	66670628-66670677	16q22.1c	0.666605	-0.0966302	0.659608	-0.098803	0.869558	-0.0367645	ILMN_16935	-0.0296436	-0.135292	-0.0595765	-0.0869172	ILMN_16935	0.260443	0.00641941	#N/A	C1
ILMN_20425	340547	VSIG1	Homo sapiens V-set and immunoglobulin domain containing 1 (VSIG1), mRNA.	X	+	107208870-107208919	Xq22.3c	0.808032	0.253139	0.978858	-0.0275914	0.877304	-0.160785	ILMN_20425	-0.305708	0.0840966	-0.0987466	-0.0358152	ILMN_20425	0.301375	0.000824703	#N/A	C1
ILMN_25101	8291	DYSF	Homo sapiens dysferlin, limb girdle muscular dystrophy 2B (autosomal recessive) (DYSF), mRNA.	2	+	71763245-71763294	2p13.3b	0.66472	-0.158895	0.277258	-0.403094	0.878865	0.0557665	ILMN_25101	0.0156189	-0.14022	-0.0917119	-0.00014347	ILMN_25101	0.991135	0.00957738	#N/A	C1
ILMN_4420	400986	LOC400986	Homo sapiens protein immuno-reactive with anti-PTH polyclonal antibodies (LOC400986), mRNA.	2	-	95889531-95889531:95889532-95889549:95905914-95905944	2q11.2a	0.610336	-0.428718	0.1806	-1.14734	0.884223	-0.122159	ILMN_4420	0.343432	-0.0212202	0.190152	-0.110531	ILMN_4420	0.244202	0.00137125	#N/A	C1
ILMN_3057	113130	CDCA5	Homo sapiens cell division cycle associated 5 (CDCA5), mRNA.	11	-	64601683-64601732	11q13.1c	0.0765173	0.959729	0.812683	0.123713	0.886495	0.0744893	ILMN_3057	0.0636096	-0.13092	0.506229	0.170434	ILMN_3057	0.0725333	0.00856541	#N/A	C1
ILMN_27545	54960	FAM51A1	Homo sapiens family with sequence similarity 51, member A1 (FAM51A1), mRNA.	X	-	13936401-13936450	Xp22.2	0.32329	0.163421	0.846959	-0.0315761	0.909965	-0.0184957	ILMN_27545	-0.145311	0.258836	-0.054353	-0.0612731	ILMN_27545	0.0843835	0.00936065	#N/A	C1
ILMN_5832	6769	STAC	Homo sapiens SH3 and cysteine rich domain (STAC), mRNA.	3	+	36564237-36564286	3p22.3a-p22.2b	0.0776162	0.281118	0.00261297	-0.516405	0.913329	0.016702	ILMN_5832	-0.0124683	-0.139161	0.11974	0.0110063	ILMN_5832	0.520676	0.000649858	#N/A	C1
ILMN_1993	10055	SAE1	Homo sapiens SUMO1 activating enzyme subunit 1 (SAE1), mRNA.	19	+	52405148-52405197	19q13.32b	0.398371	0.22063	0.861334	0.0452626	0.945242	-0.0177917	ILMN_1993	-0.0408404	-0.110572	0.0783704	-0.00926516	ILMN_1993	0.144047	0.00406355	#N/A	C1
ILMN_137089	55771	PRR11	Homo sapiens proline rich 11 (PRR11), mRNA.	17	+	54629932-54629932:54633706-54633754	17q22d	0.361826	0.471617	0.526457	0.325915	0.947984	0.0334087	ILMN_137089	-0.115561	-0.09268	0.103543	-0.0875013	ILMN_137089	0.0268577	0.00956419	#N/A	C1
ILMN_13235	6491	STIL	Homo sapiens SCL/TAL1 interrupting locus (STIL), mRNA.	1	-	47488519-47488568	1p33d	0.0649723	0.771311	0.530749	0.252631	0.967157	-0.0165164	ILMN_13235	-0.0135978	-0.142033	0.380316	0.214866	ILMN_13235	0.0400492	0.00614396	#N/A	C1
ILMN_29003	3782	KCNN3	Homo sapiens potassium intermediate/small conductance calcium-activated channel, subfamily N, member 3 (KCNN3), transcript variant 1, mRNA.	1	-	152946834-152946883	1q21.3e	0.0214911	0.471034	0.0832912	-0.344968	0.971617	-0.00683555	ILMN_29003	-0.0953695	-0.0305918	0.143565	0.0188545	ILMN_29003	0.733095	0.000582348	#N/A	C1
ILMN_17137	445372	TRIM6-TRIM34	Homo sapiens TRIM6-TRIM34 (TRIM6-TRIM34), mRNA.	11	+	5588342-5588367:5610061-5610084	11p15.4c	0.922727	0.0238046	0.00286018	0.816595	0.0092367	-0.693941	ILMN_17137	-0.104339	-0.0562321	0.254534	0.0474052	ILMN_17137	0.450139	0.00363004	#N/A	C2.1
ILMN_2233	4023	LPL	Homo sapiens lipoprotein lipase (LPL), mRNA.	8	+	19868711-19868760	8p21.3c	0.620884	0.191274	0.673928	0.162589	0.0305507	-0.882687	ILMN_2233	0.842836	0.609006	1.37982	0.792253	ILMN_2233	0.0317098	0.00075224	#N/A	C2.1
ILMN_6017	43849	KLK12	Homo sapiens kallikrein-related peptidase 12 (KLK12), transcript variant 1, mRNA.	19	-	56224228-56224277	19q13.33d	0.879248	0.0757544	0.798411	-0.127418	0.0394033	-1.08103	ILMN_6017	0.160904	-0.0944273	0.739295	0.57156	ILMN_6017	0.654778	0.00293071	#N/A	C2.1
ILMN_19429	3816	KLK1	Homo sapiens kallikrein 1 (KLK1), mRNA.	19	-	56014219-56014261:56014262-56014268	19q13.33c	0.00111508	1.55706	0.210013	0.534806	0.051264	0.854474	ILMN_19429	0.473406	0.0564174	0.824697	0.793692	ILMN_19429	0.112674	0.000694798	#N/A	C2.1
ILMN_10969	834	CASP1	Homo sapiens caspase 1, apoptosis-related cysteine peptidase (interleukin 1, beta, convertase) (CASP1), transcript variant alpha, mRNA.	11	-	104402219-104402268	11q22.3b	0.560439	0.246998	0.258904	0.484381	0.0604671	-0.82776	ILMN_10969	0.206737	0.0746797	0.744116	0.603465	ILMN_10969	0.461907	0.00764493	#N/A	C2.1
ILMN_24990	55365	TMEM176A	Homo sapiens transmembrane protein 176A (TMEM176A), mRNA.	7	+	150133038-150133087	7q36.1c	0.231099	0.544163	0.657312	0.198618	0.0698474	-0.842507	ILMN_24990	0.321659	0.0497963	1.01499	0.790321	ILMN_24990	0.565252	0.00459013	#N/A	C2.1
ILMN_634	5080	PAX6	Homo sapiens paired box 6 (PAX6), transcript variant 1, mRNA.	11	-	31767879-31767928	11p13f	0.0359723	1.25592	0.0751646	1.04965	0.0989295	0.968072	ILMN_634	0.315919	-0.0731664	0.459844	0.225439	ILMN_634	0.338413	0.00279325	#N/A	C2.1
ILMN_10052	222546	RFX6	Homo sapiens regulatory factor X, 6 (RFX6), mRNA.	6	+	117359248-117359297	6q22.2a	0.113625	0.761093	0.720261	0.167421	0.100471	0.792055	ILMN_10052	0.361141	-0.017867	0.34566	0.29612	ILMN_10052	0.0794215	0.00209485	#N/A	C2.1
ILMN_30224	158326	FREM1	Homo sapiens FRAS1 related extracellular matrix 1 (FREM1), mRNA.	9	-	14727519-14727568	9p22.3c	0.720937	-0.16741	0.805604	0.115247	0.102389	-0.789281	ILMN_30224	0.321149	0.0871008	0.632084	0.464834	ILMN_30224	0.458289	0.00623947	#N/A	C2.1
ILMN_14872	140807	KRT72	Homo sapiens keratin 72 (KRT72), mRNA.	12	-	51265802-51265851	12q13.13d	0.446391	0.276744	0.89954	-0.0455746	0.107205	-0.599869	ILMN_14872	0.242454	0.264701	0.680761	0.670755	ILMN_14872	0.0922813	0.00754771	#N/A	C2.1
ILMN_1673	80329	ULBP1	Homo sapiens UL16 binding protein 1 (ULBP1), mRNA.	6	+	150336208-150336257	6q25.1b	0.219237	-0.650187	0.0547386	1.04392	0.108213	-0.861172	ILMN_1673	0.124246	-0.115098	0.229738	-0.0763531	ILMN_1673	0.776102	0.00316894	#N/A	C2.1
ILMN_19552	2641	GCG	Homo sapiens glucagon (GCG), mRNA.	2	-	162708882-162708926:162710296-162710300	2q24.2d	0.23208	1.36433	0.967897	-0.0451694	0.116536	-1.81441	ILMN_19552	0.0749189	-0.141989	1.66429	0.494593	ILMN_19552	0.483494	0.000322183	#N/A	C2.1
ILMN_4642	23456	ABCB10	Homo sapiens ATP-binding cassette, sub-family B (MDR/TAP), member 10 (ABCB10), nuclear gene encoding mitochondrial protein, mRNA.	1	-	227719373-227719422	1q42.13e	0.0461327	0.614688	0.134274	0.451916	0.125794	0.462575	ILMN_4642	0.26183	0.205122	0.337887	0.564884	ILMN_4642	0.0528161	0.00180618	#N/A	C2.1
ILMN_3860	146336	FLJ32252	Homo sapiens hypothetical protein FLJ32252 (FLJ32252), mRNA.	16	-	1054387-1054436	16p13.3e	0.0428285	1.01506	0.254141	0.552365	0.127271	0.747862	ILMN_3860	0.114566	-0.12108	0.248165	0.162989	ILMN_3860	0.157711	0.00459932	#N/A	C2.1
ILMN_1158	2346	FOLH1	Homo sapiens folate hydrolase (prostate-specific membrane antigen) 1 (FOLH1), transcript variant 2, mRNA.	11	-	49125048-49125073:49131974-49131997	11p11.12d	0.0758593	1.40758	0.108941	1.26202	0.133827	1.1757	ILMN_1158	1.64477	0.437754	1.76071	0.623096	ILMN_1158	0.0230642	0.000965482	#N/A	C2.1
ILMN_12201	285382	LOC285382	Homo sapiens hypothetical gene supported by AK091454 (LOC285382), mRNA.	3	-	186279006-186279055	3q27.2a	0.840972	-0.106878	0.37502	0.47676	0.156281	-0.773213	ILMN_12201	0.433479	0.10623	0.766647	0.492977	ILMN_12201	0.477377	0.00786941	#N/A	C2.1
ILMN_10103	846	CASR	Homo sapiens calcium-sensing receptor (hypocalciuric hypercalcemia 1, severe neonatal hyperparathyroidism) (CASR), mRNA.	3	+	123487829-123487878	3q13.33c-q21.1a	0.0538571	1.09839	0.210023	0.695743	0.157686	0.788249	ILMN_10103	0.374177	0.00697213	0.529246	0.599424	ILMN_10103	0.360572	0.00638757	#N/A	C2.1
ILMN_19600	1602	DACH1	Homo sapiens dachshund homolog 1 (Drosophila) (DACH1), transcript variant 1, mRNA.	13	-	71032055-71032088:71044973-71044988	13q21.33d	0.139133	0.648214	0.405932	-0.357728	0.162218	-0.610817	ILMN_19600	0.0210075	-0.142121	0.650523	0.728014	ILMN_19600	0.300347	0.00165107	#N/A	C2.1
ILMN_19859	246213	SLC17A8	Homo sapiens solute carrier family 17 (sodium-dependent inorganic phosphate cotransporter), member 8 (SLC17A8), mRNA.	12	+	99339755-99339804	12q23.1d	0.994188	0.00539149	0.990241	0.00905355	0.170546	-1.03746	ILMN_19859	0.964351	0.443047	1.48578	0.562244	ILMN_19859	0.0153377	0.00193907	#N/A	C2.1
ILMN_13160	5268	SERPINB5	Homo sapiens serpin peptidase inhibitor, clade B (ovalbumin), member 5 (SERPINB5), mRNA.	18	+	59322830-59322879	18q21.33b	1.41e-05	4.63253	6.99e-05	4.0714	0.191554	1.11746	ILMN_13160	-0.0393726	-0.140613	1.71816	0.545238	ILMN_13160	0.533779	0.00427437	#N/A	C2.1
ILMN_1503	894	CCND2	Homo sapiens cyclin D2 (CCND2), mRNA.	12	+	4284268-4284317	12p13.32a	0.328619	0.708754	0.603302	0.373944	0.192412	-0.954203	ILMN_1503	0.322669	-0.055481	1.15415	0.630242	ILMN_1503	0.508187	0.000414209	#N/A	C2.1
ILMN_26211	171389	NLRP6	Homo sapiens NLR family, pyrin domain containing 6 (NLRP6), mRNA.	11	+	275175-275224	11p15.5d	0.541169	-0.179009	0.629303	0.141175	0.201142	-0.380196	ILMN_26211	0.433035	0.468904	0.533628	0.588285	ILMN_26211	0.065734	7.77818e-06	#N/A	C2.1
ILMN_12260	8935	SKAP2	Homo sapiens src kinase associated phosphoprotein 2 (SKAP2), mRNA.	7	-	26673835-26673884	7p15.2b	7.19e-06	1.817	0.000190931	1.38888	0.203893	0.404929	ILMN_12260	-0.0403028	-0.132092	0.665732	0.596657	ILMN_12260	0.456939	0.00478656	#N/A	C2.1
ILMN_27440	30061	SLC40A1	Homo sapiens solute carrier family 40 (iron-regulated transporter), member 1 (SLC40A1), mRNA.	2	-	190134057-190134106	2q32.2a	0.899671	0.0523931	0.339856	-0.400901	0.207247	-0.534081	ILMN_27440	0.489012	0.386381	0.782249	0.748632	ILMN_27440	0.0812902	0.00745002	#N/A	C2.1
ILMN_828	142683	ITLN2	Homo sapiens intelectin 2 (ITLN2), mRNA.	1	-	159181490-159181539	1q23.3a	0.452589	0.854727	0.322897	1.13048	0.211866	-1.43775	ILMN_828	0.607824	-0.0262415	1.75406	0.486862	ILMN_828	0.6351	0.00727418	#N/A	C2.1
ILMN_15297	5165	PDK3	Homo sapiens pyruvate dehydrogenase kinase, isozyme 3 (PDK3), mRNA.	X	+	24462039-24462088	Xp22.11a	0.0360166	0.879148	0.049766	0.817126	0.216615	0.500266	ILMN_15297	0.574728	0.454144	0.764168	0.790349	ILMN_15297	0.0590791	0.000120272	#N/A	C2.1
ILMN_29510	79623	GALNT14	Homo sapiens UDP-N-acetyl-alpha-D-galactosamine:polypeptide N-acetylgalactosaminyltransferase 14 (GalNAc-T14) (GALNT14), mRNA.	2	-	30987074-30987123	2p23.1a	0.538521	-0.145843	0.395577	0.202277	0.217614	-0.296382	ILMN_29510	0.2265	0.126536	0.301769	0.695739	ILMN_29510	0.269795	0.00915867	#N/A	C2.1
ILMN_4558	10562	OLFM4	Homo sapiens olfactomedin 4 (OLFM4), mRNA.	13	+	52523647-52523696	13q21.1a	0.372764	1.6703	0.26984	2.07835	0.221923	-2.30821	ILMN_4558	0.706605	-0.0280397	2.69586	0.723855	ILMN_4558	0.466653	0.0085063	#N/A	C2.1
ILMN_6495	4982	TNFRSF11B	Homo sapiens tumor necrosis factor receptor superfamily, member 11b (osteoprotegerin) (TNFRSF11B), mRNA.	8	-	120005943-120005992	8q24.12a-q24.12b	0.146679	0.928751	0.470133	0.453459	0.223661	0.772822	ILMN_6495	0.341348	-0.00494063	0.419312	0.691851	ILMN_6495	0.419876	0.00850405	#N/A	C2.1
ILMN_14199	10747	MASP2	Homo sapiens mannan-binding lectin serine peptidase 2 (MASP2), transcript variant 2, mRNA.	1	-	11028179-11028183:11029200-11029244	1p36.22b	0.968643	-0.007695	0.0747492	0.362441	0.227502	-0.240391	ILMN_14199	0.129131	0.0310724	0.245479	0.375969	ILMN_14199	0.579993	0.00116373	#N/A	C2.1
ILMN_25534	9497	SLC4A7	Homo sapiens solute carrier family 4, sodium bicarbonate cotransporter, member 7 (SLC4A7), mRNA.	3	-	27390705-27390754	3p24.1d	0.0648147	1.53886	0.326	0.794658	0.234472	0.967106	ILMN_25534	0.826307	0.222567	1.11218	0.648383	ILMN_25534	0.0943544	0.00859944	#N/A	C2.1
ILMN_18218	80129	C6orf97	Homo sapiens chromosome 6 open reading frame 97 (C6orf97), mRNA.	6	+	151983417-151983466	6q25.1c	0.00707547	1.08274	0.00411527	1.1678	0.246769	-0.432947	ILMN_18218	0.00644848	-0.142425	0.764292	0.62435	ILMN_18218	0.983399	2.47857e-05	#N/A	C2.1
ILMN_8596	11157	LSM6	Homo sapiens LSM6 homolog, U6 small nuclear RNA associated (S. cerevisiae) (LSM6), mRNA.	4	+	147330231-147330258:147330259-147330280	4q31.22b	0.816473	0.051943	0.215244	-0.282334	0.254339	-0.25895	ILMN_8596	0.129201	-0.0013649	0.284647	0.738615	ILMN_8596	0.242593	0.00456089	#N/A	C2.1
ILMN_29692	1667	DEFA1	Homo sapiens defensin, alpha 1 (DEFA1), mRNA.	8	-	6823482-6823531	8p23.1f	0.357276	1.42686	0.578598	0.855375	0.254479	-1.77585	ILMN_29692	1.25263	0.180152	2.85399	0.672699	ILMN_29692	0.193787	0.000899794	#N/A	C2.1
ILMN_3785	483	ATP1B3	Homo sapiens ATPase, Na+/K+ transporting, beta 3 polypeptide (ATP1B3), mRNA. XM_945518	3	+	143078376-143078425	3q23c	0.960043	0.0223809	0.73444	-0.151744	0.260525	-0.510294	ILMN_3785	0.75151	0.385771	1.01785	0.886052	ILMN_3785	0.12501	5.3739e-05	#N/A	C2.1
ILMN_13069	5320	PLA2G2A	Homo sapiens phospholipase A2, group IIA (platelets, synovial fluid) (PLA2G2A), mRNA.	1	-	20174643-20174692	1p36.13a	0.473496	0.982385	0.590695	0.735124	0.262107	-1.55069	ILMN_13069	0.277345	-0.0717254	1.54388	0.646827	ILMN_13069	0.73894	0.00204594	#N/A	C2.1
ILMN_4235	392636	TMEM195	Homo sapiens transmembrane protein 195 (TMEM195), mRNA.	7	-	15206529-15206578	7p21.1c	0.192448	1.03408	0.772536	0.224936	0.266959	-0.875798	ILMN_4235	0.574697	0.366892	1.52963	0.69751	ILMN_4235	0.0212803	0.00527438	#N/A	C2.1
ILMN_2490	6359	CCL15	Homo sapiens chemokine (C-C motif) ligand 15 (CCL15), transcript variant 2, mRNA.	17	-	31348788-31348837	17q12b	0.00109401	1.69057	0.100894	0.768684	0.268791	0.509035	ILMN_2490	0.135588	-0.102769	0.726356	0.845748	ILMN_2490	0.257876	0.000148189	#N/A	C2.1
ILMN_20449	1114	CHGB	Homo sapiens chromogranin B (secretogranin 1) (CHGB), mRNA.	20	+	5853679-5853695:5853696-5853728	20p12.3c	0.0417119	2.68176	0.1675	1.76872	0.273696	1.39073	ILMN_20449	0.658015	-0.028988	1.30353	0.330602	ILMN_20449	0.0665419	0.00455613	#N/A	C2.1
ILMN_11869	9306	SOCS6	Homo sapiens suppressor of cytokine signaling 6 (SOCS6), mRNA.	18	+	66144616-66144665	18q22.2b	0.266406	0.331031	0.0482551	0.607667	0.27409	0.325611	ILMN_11869	0.158158	0.177012	0.160868	0.175403	ILMN_11869	0.304205	0.00487395	#N/A	C2.1
ILMN_10552	5494	PPM1A	Homo sapiens protein phosphatase 1A (formerly 2C), magnesium-dependent, alpha isoform (PPM1A), transcript variant 3, mRNA.	14	+	59819219-59819268	14q23.1c	0.550599	0.145911	0.501589	0.164464	0.298364	0.256447	ILMN_10552	0.167921	0.091248	0.112653	0.0718411	ILMN_10552	0.078642	0.00790609	#N/A	C2.1
ILMN_28625	24	ABCA4	Homo sapiens ATP-binding cassette, sub-family A (ABC1), member 4 (ABCA4), mRNA.	1	-	94231064-94231113	1p22.1a	0.248259	0.856444	0.895485	0.0959212	0.302711	-0.762015	ILMN_28625	1.14039	0.225788	1.94962	0.74292	ILMN_28625	0.0804698	1.47218e-06	#N/A	C2.1
ILMN_15329	347741	OTOP3	Homo sapiens otopetrin 3 (OTOP3), mRNA.	17	+	70457010-70457059	17q25.1c	0.311941	1.09975	0.541439	0.658994	0.311977	1.09967	ILMN_15329	1.07454	0.144301	1.07458	0.516561	ILMN_15329	0.140283	0.00197414	#N/A	C2.1
ILMN_10621	834	CASP1	Homo sapiens caspase 1, apoptosis-related cysteine peptidase (interleukin 1, beta, convertase) (CASP1), transcript variant delta, mRNA.	11	-	104402219-104402268	11q22.3b	0.394103	0.642853	0.999096	-0.000847578	0.315225	-0.760174	ILMN_10621	0.554268	0.440279	1.25578	0.89388	ILMN_10621	0.0882804	0.000350719	#N/A	C2.1
ILMN_926	912	CD1D	Homo sapiens CD1D antigen, d polypeptide (CD1D), mRNA.	1	+	156420845-156420894	1q23.1e	0.355944	-0.480081	0.83862	0.104894	0.319529	-0.518546	ILMN_926	0.502331	0.253323	0.521563	0.602423	ILMN_926	0.258832	0.00911982	#N/A	C2.1
ILMN_21376	83795	KCNK16	Homo sapiens potassium channel, subfamily K, member 16 (KCNK16), mRNA.	6	-	39390531-39390580	6p21.2a	0.032369	1.7713	0.0636787	1.51371	0.320993	0.786351	ILMN_21376	0.128272	-0.130105	0.620747	0.360659	ILMN_21376	0.48222	1.21191e-05	#N/A	C2.1
ILMN_5325	2643	GCH1	Homo sapiens GTP cyclohydrolase 1 (GCH1), transcript variant 2, mRNA.	14	-	54380190-54380239	14q22.2b-q22.3a	0.0173563	0.734537	0.0727735	0.537561	0.322046	0.288753	ILMN_5325	0.261742	0.30147	0.484634	0.693414	ILMN_5325	0.0989863	0.00498986	#N/A	C2.1
ILMN_3398	5627	PROS1	Homo sapiens protein S (alpha) (PROS1), mRNA.	3	-	95074739-95074788	3q11.2a	0.850894	0.0919634	0.967044	0.0202049	0.322515	-0.489483	ILMN_3398	0.297485	0.113095	0.588208	0.679373	ILMN_3398	0.441404	0.00744826	#N/A	C2.1
ILMN_14792	2346	FOLH1	Homo sapiens folate hydrolase (prostate-specific membrane antigen) 1 (FOLH1), transcript variant 1, mRNA.	11	-	49125048-49125073:49131974-49131997	11p11.12d	0.0948447	2.03874	0.0723576	2.20487	0.327232	1.1696	ILMN_14792	2.25941	0.442538	2.69398	0.665465	ILMN_14792	0.0391655	0.000165726	#N/A	C2.1
ILMN_23281	5651	PRSS7	Homo sapiens protease, serine, 7 (enterokinase) (PRSS7), mRNA.	21	-	18564167-18564216	21q21.1d	0.0866366	3.08849	0.336207	1.69184	0.340437	1.67677	ILMN_23281	2.2286	0.234035	2.93446	0.700937	ILMN_23281	0.0684724	0.000100495	#N/A	C2.1
ILMN_6967	10555	AGPAT2	Homo sapiens 1-acylglycerol-3-phosphate O-acyltransferase 2 (lysophosphatidic acid acyltransferase, beta) (AGPAT2), transcript variant 1, mRNA.	9	-	138687730-138687779	9q34.3d-q34.3e	0.0213392	1.22035	0.320565	0.499596	0.350867	0.468568	ILMN_6967	0.415403	0.0950368	0.791292	0.699166	ILMN_6967	0.0549592	0.000699397	#N/A	C2.1
ILMN_28642	84735	CNDP1	Homo sapiens carnosine dipeptidase 1 (metallopeptidase M20 family) (CNDP1), mRNA.	18	+	70402965-70403014	18q22.3d	0.147562	0.865552	0.315198	-0.592465	0.354099	-0.545645	ILMN_28642	0.13816	-0.130613	0.843759	0.876365	ILMN_28642	0.39114	3.88872e-05	#N/A	C2.1
ILMN_586	55600	ITLN1	Homo sapiens intelectin 1 (galactofuranose binding) (ITLN1), mRNA.	1	-	159113033-159113077:159113078-159113082	1q23.3a	0.885495	0.228211	0.659355	0.699999	0.365581	-1.44757	ILMN_586	1.24094	0.0433185	2.07883	0.389957	ILMN_586	0.259717	9.28276e-05	#N/A	C2.1
ILMN_13861	80139	ZNF703	Homo sapiens zinc finger protein 703 (ZNF703), mRNA.	8	+	37675505-37675554	8p12a	0.00233638	2.23855	0.00876329	1.8702	0.366682	0.597971	ILMN_13861	0.293428	0.171216	1.11371	0.683388	ILMN_13861	0.100968	0.00109984	#N/A	C2.1
ILMN_17834	7035	TFPI	Homo sapiens tissue factor pathway inhibitor (lipoprotein-associated coagulation inhibitor) (TFPI), transcript variant 1, mRNA.	2	-	188057102-188057151	2q32.1f	0.484657	0.40546	0.671432	0.245205	0.369363	-0.522807	ILMN_17834	0.381983	0.0632691	0.846117	0.744705	ILMN_17834	0.550205	0.00739657	#N/A	C2.1
ILMN_17379	3988	LIPA	Homo sapiens lipase A, lysosomal acid, cholesterol esterase (LIPA), transcript variant 2, mRNA.	10	-	90963676-90963725	10q23.31b	0.979688	0.0143558	0.534858	0.351541	0.382034	-0.497411	ILMN_17379	0.446928	0.454522	0.702812	0.678012	ILMN_17379	0.106992	0.00280181	#N/A	C2.1
ILMN_16539	53630	BCMO1	Homo sapiens beta-carotene 15,15'-monooxygenase 1 (BCMO1), mRNA.	16	+	79882169-79882218	16q23.2b	0.282079	1.04766	0.951088	0.0589252	0.384958	-0.842103	ILMN_16539	0.719531	0.141747	1.66441	0.695999	ILMN_16539	0.0783427	0.000966241	#N/A	C2.1
ILMN_22521	118429	ANTXR2	Homo sapiens anthrax toxin receptor 2 (ANTXR2), mRNA.	4	-	81045984-81046033	4q21.21b	0.793297	0.147025	0.798952	0.142907	0.385135	-0.491305	ILMN_22521	0.392929	0.0236854	0.712094	0.560865	ILMN_22521	0.516978	0.00528477	#N/A	C2.1
ILMN_15380	4968	OGG1	Homo sapiens 8-oxoguanine DNA glycosylase (OGG1), nuclear gene encoding mitochondrial protein, transcript variant 1a, mRNA.	3	+	9767666-9767715	3p25.3c	0.760236	0.102186	0.0630161	0.648309	0.387654	0.291535	ILMN_15380	0.17604	0.0485846	0.0813656	-0.0976372	ILMN_15380	0.469739	0.00571563	#N/A	C2.1
ILMN_4968	64241	ABCG8	Homo sapiens ATP-binding cassette, sub-family G (WHITE), member 8 (ABCG8), mRNA.	2	+	43958756-43958805	2p21d	0.412096	0.840274	0.335661	0.989334	0.392694	-0.876256	ILMN_4968	1.07417	0.253844	1.93244	0.626145	ILMN_4968	0.135737	6.6426e-05	#N/A	C2.1
ILMN_12437	5968	REG1B	Homo sapiens regenerating islet-derived 1 beta (pancreatic stone protein, pancreatic thread protein) (REG1B), mRNA.	2	-	79165688-79165737	2p12e	0.888312	0.357297	0.441269	1.97255	0.401815	-2.15042	ILMN_12437	2.35393	0.402811	3.60779	0.609562	ILMN_12437	0.138952	0.00421049	#N/A	C2.1
ILMN_7395	5243	ABCB1	Homo sapiens ATP-binding cassette, sub-family B (MDR/TAP), member 1 (ABCB1), mRNA.	7	-	86971478-86971494:86971495-86971527	7q21.12a-q21.12b	0.773659	0.195342	0.467908	0.495669	0.402786	-0.572491	ILMN_7395	0.743599	0.392975	1.12752	0.595178	ILMN_7395	0.0775752	0.000361605	#N/A	C2.1
ILMN_12373	2330	FMO5	Homo sapiens flavin containing monooxygenase 5 (FMO5), mRNA.	1	-	145124866-145124915	1q21.1c	0.194677	0.742767	0.401664	0.474712	0.40586	0.470425	ILMN_12373	0.0996154	-0.0677264	0.235787	0.717589	ILMN_12373	0.493725	0.00567669	#N/A	C2.1
ILMN_26457	6130	RPL7A	Homo sapiens ribosomal protein L7a (RPL7A), mRNA.	9	+	135207300-135207349	9q34.2a	0.172802	0.315646	0.380009	0.20062	0.409663	-0.188213	ILMN_26457	0.0672217	0.0173369	0.319152	0.852365	ILMN_26457	0.635049	0.000507836	#N/A	C2.1
ILMN_30048	55071	C9orf40	Homo sapiens chromosome 9 open reading frame 40 (C9orf40), mRNA.	9	-	76751856-76751905	9q21.13b	0.285031	0.357172	0.243229	0.390897	0.415707	-0.270352	ILMN_30048	0.181986	0.601827	0.495748	0.75783	ILMN_30048	0.0373729	0.0015185	#N/A	C2.1
ILMN_137475	26047	CNTNAP2	Homo sapiens contactin associated protein-like 2 (CNTNAP2), mRNA.	7	+	147748754-147748803	7q35c-q36.1a	0.626845	0.544973	0.86803	0.185795	0.416348	-0.915707	ILMN_137475	0.175123	-0.119224	0.905463	0.460599	ILMN_137475	0.411622	0.000161047	#N/A	C2.1
ILMN_14912	2494	NR5A2	Homo sapiens nuclear receptor subfamily 5, group A, member 2 (NR5A2), transcript variant 1, mRNA.	1	+	198275458-198275507	1q32.1a	0.267826	0.776534	0.300384	0.724392	0.423725	-0.556676	ILMN_14912	0.703855	0.322371	1.37046	0.717669	ILMN_14912	0.108883	3.81721e-05	#N/A	C2.1
ILMN_9639	9060	PAPSS2	Homo sapiens 3'-phosphoadenosine 5'-phosphosulfate synthase 2 (PAPSS2), transcript variant 2, mRNA.	10	+	89496772-89496821	10q23.2b	0.787499	-0.197334	0.439823	0.569058	0.430523	-0.580873	ILMN_9639	0.529298	0.043504	0.721067	0.655163	ILMN_9639	0.529357	0.00351294	#N/A	C2.1
ILMN_10479	1671	DEFA6	Homo sapiens defensin, alpha 6, Paneth cell-specific (DEFA6), mRNA.	8	-	6769819-6769859:6770775-6770783	8p23.1f	0.277614	2.29543	0.325302	2.07435	0.431942	-1.65038	ILMN_10479	1.79367	0.141346	3.76657	0.641273	ILMN_10479	0.243427	0.000212047	#N/A	C2.1
ILMN_16426	389812	UNQ2541	Homo sapiens MSFL2541 (UNQ2541), mRNA.	9	-	138773927-138773976	9q34.3e	0.161456	0.810062	0.912684	-0.0619722	0.433027	0.446301	ILMN_16426	0.923151	0.238384	1.10503	0.7153	ILMN_16426	0.0391707	0.000632918	#N/A	C2.1
ILMN_7170	80258	EFHC2	Homo sapiens EF-hand domain (C-terminal) containing 2 (EFHC2), mRNA.	X	-	43892976-43892984:43892985-43893025	Xp11.3c-p11.3b	0.783581	0.124588	0.0665685	0.865905	0.443018	-0.350109	ILMN_7170	0.0906535	-0.121762	0.328002	0.170306	ILMN_7170	0.893007	0.00361118	#N/A	C2.1
ILMN_18791	55553	SOX6	Homo sapiens SRY (sex determining region Y)-box 6 (SOX6), transcript variant 1, mRNA.	11	-	15948797-15948846	11p15.2a-p15.1e	0.552455	-0.249034	0.068081	0.792792	0.447123	-0.319534	ILMN_18791	0.370752	0.226616	0.406002	0.055582	ILMN_18791	0.184494	0.000751754	#N/A	C2.1
ILMN_27692	23424	TDRD7	Homo sapiens tudor domain containing 7 (TDRD7), mRNA.	9	+	99297837-99297886	9q22.33a	0.0347537	0.578882	0.390013	0.225282	0.449115	0.197972	ILMN_27692	0.153021	0.0919523	0.343475	0.725388	ILMN_27692	0.173048	0.00906424	#N/A	C2.1
ILMN_11196	23617	TSSK2	Homo sapiens testis-specific serine kinase 2 (TSSK2), mRNA.	22	+	17500093-17500136	22q11.21b	0.855701	-0.132556	0.720972	0.260639	0.455497	-0.547401	ILMN_11196	0.813424	0.402257	1.02085	0.466357	ILMN_11196	0.069252	0.00639695	#N/A	C2.1
ILMN_7905	9122	SLC16A4	Homo sapiens solute carrier family 16, member 4 (monocarboxylic acid transporter 5) (SLC16A4), mRNA.	1	-	110708037-110708038:110719603-110719650	1p13.3a	0.183684	0.877226	0.36894	0.586011	0.456652	0.484038	ILMN_7905	0.456914	0.04051	0.653508	0.779406	ILMN_7905	0.439736	0.000206441	#N/A	C2.1
ILMN_17605	3423	IDS	Homo sapiens iduronate 2-sulfatase (Hunter syndrome) (IDS), transcript variant 2, mRNA.	X	-	148385799-148385848	Xq28b	0.0709719	0.506923	0.127281	0.423263	0.462994	0.199376	ILMN_17605	0.115415	0.0380209	0.269189	0.625812	ILMN_17605	0.419899	0.00519372	#N/A	C2.1
ILMN_18248	84529	C15orf41	Homo sapiens chromosome 15 open reading frame 41 (C15orf41), mRNA.	15	+	34889347-34889396	15q14c	0.175952	0.645076	0.444177	0.359298	0.466163	0.341972	ILMN_18248	-0.0269509	-0.138767	0.124601	0.0733177	ILMN_18248	0.158169	0.00636488	#N/A	C2.1
ILMN_14341	1179	CLCA1	Homo sapiens chloride channel, calcium activated, family member 1 (CLCA1), mRNA.	1	+	86738272-86738316:86738317-86738321	1p22.3c	0.201184	1.87284	0.126014	2.26108	0.467134	-1.05139	ILMN_14341	2.2588	0.351751	3.72091	0.632666	ILMN_14341	0.058889	1.24869e-06	#N/A	C2.1
ILMN_22606	2745	GLRX	Homo sapiens glutaredoxin (thioltransferase) (GLRX), mRNA.	5	-	95175728-95175777	5q15d	0.410868	-0.526901	0.581695	-0.351406	0.482849	-0.448617	ILMN_22606	0.745395	0.652674	0.706253	0.775435	ILMN_22606	0.024106	0.00270838	#N/A	C2.1
ILMN_3292	1827	RCAN1	Homo sapiens regulator of calcineurin 1 (RCAN1), transcript variant 2, mRNA.	21	-	34908992-34909041	21q22.12a	0.101161	0.557645	0.358566	0.305445	0.488685	0.229356	ILMN_3292	0.100822	0.0442029	0.264967	0.738019	ILMN_3292	0.216829	0.00538393	#N/A	C2.1
ILMN_23783	127845	GOLT1A	Homo sapiens golgi transport 1 homolog A (S. cerevisiae) (GOLT1A), mRNA.	1	-	202434138-202434187	1q32.1f	0.666136	0.132778	0.0598439	0.603121	0.488712	-0.213816	ILMN_23783	0.0333931	-0.137362	0.20669	-0.0138202	ILMN_23783	0.682012	0.0022449	#N/A	C2.1
ILMN_15739	1181	CLCN2	Homo sapiens chloride channel 2 (CLCN2), mRNA.	3	-	185552570-185552599:185552775-185552794	3q27.1b	0.44702	0.292206	0.675782	0.159945	0.495876	0.261336	ILMN_15739	0.123494	-0.0919557	0.138929	0.0276147	ILMN_15739	0.186481	0.00556823	#N/A	C2.1
ILMN_7503	165140	OXER1	Homo sapiens oxoeicosanoid (OXE) receptor 1 (OXER1), mRNA.	2	-	42843355-42843404	2p21e	0.702956	0.115394	0.449064	0.230239	0.495963	-0.206815	ILMN_7503	0.0667108	-0.0946226	0.227816	0.261248	ILMN_7503	0.656496	0.00798165	#N/A	C2.1
ILMN_18051	430	ASCL2	Homo sapiens achaete-scute complex homolog 2 (Drosophila) (ASCL2), mRNA.	11	-	2246499-2246548	11p15.5a	0.018431	1.6933	0.22836	0.823071	0.496417	-0.459243	ILMN_18051	-0.189433	-0.00652103	0.886837	0.648077	ILMN_18051	0.349425	0.00806932	#N/A	C2.1
ILMN_6502	7033	TFF3	Homo sapiens trefoil factor 3 (intestinal) (TFF3), mRNA.	21	-	42605242-42605291	21q22.3b	0.00537261	3.21306	0.00470465	3.27236	0.496626	-0.717408	ILMN_6502	1.03703	0.111683	3.00226	0.645671	ILMN_6502	0.277718	8.45626e-06	#N/A	C2.1
ILMN_6464	1908	EDN3	Homo sapiens endothelin 3 (EDN3), transcript variant 4, mRNA.	20	+	57333984-57334033	20q13.32b	0.000280388	4.00437	0.0841168	1.67305	0.500729	0.632586	ILMN_6464	0.156931	-0.130634	1.84282	0.833495	ILMN_6464	0.117202	1.11269e-05	#N/A	C2.1
ILMN_30044	30	ACAA1	Homo sapiens acetyl-Coenzyme A acyltransferase 1 (peroxisomal 3-oxoacyl-Coenzyme A thiolase) (ACAA1), nuclear gene encoding mitochondrial protein, mRNA.	3	-	38139593-38139617:38142060-38142084	3p22.2a	0.16536	0.58629	0.44337	0.318779	0.502005	0.27874	ILMN_30044	0.269956	0.190533	0.423731	0.813129	ILMN_30044	0.133137	0.000120085	#N/A	C2.1
ILMN_16830	11272	PRR4	Homo sapiens proline rich 4 (lacrimal) (PRR4), mRNA.	12	-	10890996-10891045	12p13.2b	0.211778	1.57091	0.00549945	3.7679	0.503786	-0.829903	ILMN_16830	0.172761	-0.132276	1.37317	0.559687	ILMN_16830	0.381995	4.18753e-05	#N/A	C2.1
ILMN_3421	84557	MAP1LC3A	Homo sapiens microtubule-associated protein 1 light chain 3 alpha (MAP1LC3A), transcript variant 2, mRNA.	20	+	32610239-32610288	20q11.22a	0.0280602	1.00155	0.341113	0.413861	0.503833	0.289019	ILMN_3421	0.353071	0.0413492	0.709336	0.67342	ILMN_3421	0.0803681	1.79357e-05	#N/A	C2.1
ILMN_14617	79799	UGT2A3	Homo sapiens UDP glucuronosyltransferase 2 family, polypeptide A3 (UGT2A3), mRNA.	4	-	69829511-69829560	4q13.2c	0.827874	0.27072	0.776319	-0.353896	0.509969	-0.824169	ILMN_14617	1.18022	0.301133	1.72767	0.636405	ILMN_14617	0.0255444	0.000507221	#N/A	C2.1
ILMN_13770	6370	CCL25	Homo sapiens chemokine (C-C motif) ligand 25 (CCL25), mRNA.	19	+	8027276-8027325	19p13.2e	0.358762	1.34517	0.648887	0.662328	0.510917	-0.958893	ILMN_13770	1.57726	0.299281	2.7293	0.707764	ILMN_13770	0.0581214	5.52498e-05	#N/A	C2.1
ILMN_23397	4295	MLN	Homo sapiens motilin (MLN), mRNA.	6	-	33870536-33870579:33870580-33870585	6p21.31f	0.0562861	2.36836	0.712194	0.438729	0.520096	0.767464	ILMN_23397	0.484276	-0.103171	1.28472	0.611128	ILMN_23397	0.286564	0.000819051	#N/A	C2.1
ILMN_16246	6820	SULT2B1	Homo sapiens sulfotransferase family, cytosolic, 2B, member 1 (SULT2B1), transcript variant 2, mRNA.	19	+	53747339-53747388	19q13.32c	0.425873	0.36757	0.0507146	0.937411	0.521045	0.295447	ILMN_16246	0.235147	0.332778	0.271209	0.129862	ILMN_16246	0.17078	0.00938684	#N/A	C2.1
ILMN_5328	1755	DMBT1	Homo sapiens deleted in malignant brain tumors 1 (DMBT1), transcript variant 3, mRNA.	10	+	124364789-124364812:124366734-124366759	10q26.13b	0.252818	0.693303	0.634064	0.284886	0.529706	-0.376875	ILMN_5328	0.5838	0.238497	1.11889	0.621122	ILMN_5328	0.113281	0.00746482	#N/A	C2.1
ILMN_27185	9480	ONECUT2	Homo sapiens one cut domain, family member 2 (ONECUT2), mRNA.	18	+	53294854-53294903	18q21.31b	0.137585	1.62679	0.458305	0.796515	0.532072	0.669799	ILMN_27185	0.318014	-0.103088	0.796511	0.432954	ILMN_27185	0.293926	0.0003677	#N/A	C2.1
ILMN_450	6370	CCL25	Homo sapiens chemokine (C-C motif) ligand 25 (CCL25), transcript variant 2, mRNA.	19	+	8027276-8027325	19p13.2e	0.401651	1.27626	0.511624	0.995493	0.533201	-0.944679	ILMN_450	1.68332	0.335407	2.79379	0.697667	ILMN_450	0.0671373	3.56767e-05	#N/A	C2.1
ILMN_21833	1811	SLC26A3	Homo sapiens solute carrier family 26, member 3 (SLC26A3), mRNA.	7	-	107193205-107193254	7q22.3c-q31.1a	0.185596	3.20585	0.388285	2.06423	0.534383	1.48028	ILMN_21833	1.96117	0.0857867	2.82395	0.523374	ILMN_21833	0.108187	7.18848e-06	#N/A	C2.1
ILMN_20015	255743	NPNT	Homo sapiens nephronectin (NPNT), mRNA.	4	+	107111819-107111868	4q24e	0.216211	0.852804	0.983427	0.0140645	0.534672	-0.422328	ILMN_20015	0.26847	-0.0551576	0.906036	0.584463	ILMN_20015	0.10305	0.00273758	#N/A	C2.1
ILMN_13520	1644	DDC	Homo sapiens dopa decarboxylase (aromatic L-amino acid decarboxylase) (DDC), mRNA.	7	-	50493906-50493955	7p12.2a	0.000113899	3.10202	0.00481567	2.07109	0.537443	-0.4128	ILMN_13520	0.533134	0.164791	2.29054	0.79853	ILMN_13520	0.126279	9.67632e-05	#N/A	C2.1
ILMN_8759	4258	MGST2	Homo sapiens microsomal glutathione S-transferase 2 (MGST2), mRNA.	4	+	140844140-140844140:140844620-140844668	4q31.1d	4.22e-06	1.24139	3.95e-05	1.04646	0.538291	0.127013	ILMN_8759	0.177434	0.473936	0.734622	0.869356	ILMN_8759	0.0934655	0.000168718	#N/A	C2.1
ILMN_25315	5210	PFKFB4	Homo sapiens 6-phosphofructo-2-kinase/fructose-2,6-biphosphatase 4 (PFKFB4), mRNA.	3	-	48530189-48530238	3p21.31e	0.664835	0.365683	0.417647	0.687958	0.53913	-0.51953	ILMN_25315	1.08885	0.573172	1.53146	0.743702	ILMN_25315	0.0349706	8.55411e-05	#N/A	C2.1
ILMN_2556	1670	DEFA5	Homo sapiens defensin, alpha 5, Paneth cell-specific (DEFA5), mRNA.	8	-	6900385-6900434	8p23.1f	0.150856	3.60264	0.340524	2.35733	0.539702	-1.50712	ILMN_2556	1.67454	0.0817229	4.22942	0.706802	ILMN_2556	0.256382	4.53296e-05	#N/A	C2.1
ILMN_1394	4121	MAN1A1	Homo sapiens mannosidase, alpha, class 1A, member 1 (MAN1A1), mRNA.	6	-	119541210-119541259	6q22.31a	0.773951	0.143656	0.811821	0.119044	0.546963	-0.302273	ILMN_1394	0.399754	0.324025	0.622719	0.540526	ILMN_1394	0.0830476	0.00814357	#N/A	C2.1
ILMN_23553	2520	GAST	Homo sapiens gastrin (GAST), mRNA.	17	+	37125228-37125277	17q21.2b	2.76e-05	9.72713	0.00015006	8.42767	0.554345	1.1017	ILMN_23553	-0.320214	-0.0967384	3.9925	0.6534	ILMN_23553	0.679403	0.000810735	#N/A	C2.1
ILMN_1906	1830	DSG3	Homo sapiens desmoglein 3 (pemphigus vulgaris antigen) (DSG3), mRNA.	18	+	27310106-27310155	18q12.1d	0.765078	0.22156	0.669157	0.317178	0.561872	-0.431359	ILMN_1906	0.906845	0.224971	1.2333	0.539674	ILMN_1906	0.134942	0.000713716	#N/A	C2.1
ILMN_1824	10518	CIB2	Homo sapiens calcium and integrin binding family member 2 (CIB2), mRNA.	15	-	76184340-76184389	15q25.1a	0.24074	0.690745	0.139549	0.878451	0.56428	-0.335219	ILMN_1824	0.52398	0.515217	1.03696	0.585901	ILMN_1824	0.0150898	0.000435577	#N/A	C2.1
ILMN_28285	6514	SLC2A2	Homo sapiens solute carrier family 2 (facilitated glucose transporter), member 2 (SLC2A2), mRNA.	3	-	172197000-172197049	3q26.2c	0.333709	1.35335	0.409438	1.15133	0.564362	-0.801134	ILMN_28285	1.83785	0.417167	2.91509	0.747862	ILMN_28285	0.0499449	4.09907e-06	#N/A	C2.1
ILMN_13621	10484	SEC23A	Homo sapiens Sec23 homolog A (S. cerevisiae) (SEC23A), mRNA.	14	-	38578039-38578051:38579687-38579723	14q21.1b	0.100077	0.905464	0.148415	0.78979	0.567462	0.305942	ILMN_13621	0.407827	0.175157	0.707588	0.656266	ILMN_13621	0.321171	0.00927166	#N/A	C2.1
ILMN_14241	125931	CEACAM20	Homo sapiens carcinoembryonic antigen-related cell adhesion molecule 20 (CEACAM20), mRNA.	19	-	49706969-49707018	19q13.31b	0.654094	0.31364	0.893182	-0.0937858	0.568283	-0.39998	ILMN_14241	0.646564	0.565875	1.00337	0.764716	ILMN_14241	0.0204513	0.00417125	#N/A	C2.1
ILMN_2718	2744	GLS	Homo sapiens glutaminase (GLS), mRNA.	2	+	191538245-191538294	2q32.2b	0.465981	-0.488835	0.978234	0.0181786	0.571055	-0.378896	ILMN_2718	0.654409	0.406112	0.59944	0.466293	ILMN_2718	0.0959625	0.00107415	#N/A	C2.1
ILMN_10988	1365	CLDN3	Homo sapiens claudin 3 (CLDN3), mRNA.	7	-	72821281-72821330	7q11.23b	0.286386	1.81262	0.616517	0.842496	0.572006	-0.95146	ILMN_10988	1.11348	0.0729054	2.49552	0.743012	ILMN_10988	0.265778	5.88373e-06	#N/A	C2.1
ILMN_17895	1456	CSNK1G3	Homo sapiens casein kinase 1, gamma 3 (CSNK1G3), transcript variant 2, mRNA.	5	+	122979401-122979450	5q23.2b	0.323532	0.226557	0.370137	0.20525	0.575321	-0.127554	ILMN_17895	-0.00930191	-0.140827	0.167754	0.252333	ILMN_17895	0.372974	0.00223921	#N/A	C2.1
ILMN_14373	5017	OVOL1	Homo sapiens ovo-like 1(Drosophila) (OVOL1), mRNA.	11	+	65320895-65320944	11q13.1d	0.33689	0.487011	0.898461	0.0640153	0.577384	0.280516	ILMN_14373	0.256402	-0.0253244	0.35965	0.443865	ILMN_14373	0.183464	0.00672385	#N/A	C2.1
ILMN_139237	11320	MGAT4A	Homo sapiens mannosyl (alpha-1,3-)-glycoprotein beta-1,4-N-acetylglucosaminyltransferase, isoenzyme A (MGAT4A), mRNA.	2	-	98608661-98608710	2q11.2c	0.768706	-0.152399	0.940694	-0.0385192	0.577738	-0.289272	ILMN_139237	0.41587	0.189005	0.484306	0.413934	ILMN_139237	0.183166	0.00658647	#N/A	C2.1
ILMN_17972	221357	FOLH1	Homo sapiens glutathione S-transferase A5 (GSTA5), mRNA.	6	-	52804648-52804697	6p12.1d	0.375784	1.04099	0.586801	0.635046	0.579182	-0.648114	ILMN_17972	0.673253	0.122186	1.5178	0.661966	ILMN_17972	0.299627	0.00330732	#N/A	C2.1
ILMN_26226	683	BST1	Homo sapiens bone marrow stromal cell antigen 1 (BST1), mRNA.	4	+	15342563-15342566:15342567-15342612	4p15.32d	0.242855	0.635998	0.395495	0.459169	0.583305	-0.294951	ILMN_26226	0.31531	0.390235	0.780784	0.691647	ILMN_26226	0.0538892	0.00190695	#N/A	C2.1
ILMN_4084	340843	FAM23B	Homo sapiens family with sequence similarity 23, member B (FAM23B), mRNA.	10	+	18129613-18129662	10p12.33c	0.795028	0.31647	0.701702	0.467036	0.587271	-0.663019	ILMN_4084	1.41285	0.473514	1.90259	0.672554	ILMN_4084	0.0272011	2.91724e-05	#N/A	C2.1
ILMN_1429	7035	TFPI	Homo sapiens tissue factor pathway inhibitor (lipoprotein-associated coagulation inhibitor) (TFPI), transcript variant 2, mRNA.	2	-	188057102-188057151	2q32.1f	0.414543	0.451207	0.479315	0.390423	0.588166	-0.298117	ILMN_1429	0.378259	0.0793816	0.752921	0.720474	ILMN_1429	0.521697	0.00923207	#N/A	C2.1
ILMN_2453	10099	TSPAN3	Homo sapiens tetraspanin 3 (TSPAN3), transcript variant 2, mRNA.	15	-	75135202-75135251	15q24.3a	0.00131988	1.13204	0.00986707	0.868309	0.593369	0.166199	ILMN_2453	-0.0590772	-0.0866692	0.423841	0.661704	ILMN_2453	0.81051	0.00709933	#N/A	C2.1
ILMN_5763	55970	GNG12	Homo sapiens guanine nucleotide binding protein (G protein), gamma 12 (GNG12), mRNA.	1	-	67941908-67941957	1p31.3a	0.700273	0.208894	0.695715	0.212248	0.594693	0.28918	ILMN_5763	0.451155	0.227425	0.411012	0.405971	ILMN_5763	0.074359	0.0013529	#N/A	C2.1
ILMN_22621	6926	TBX3	Homo sapiens T-box 3 (ulnar mammary syndrome) (TBX3), transcript variant 2, mRNA.	12	-	113602106-113602155	12q24.21a	0.485075	0.357946	0.68721	0.205634	0.594909	-0.271953	ILMN_22621	0.486795	0.118993	0.801745	0.606637	ILMN_22621	0.277749	0.00293523	#N/A	C2.1
ILMN_2603	5106	PCK2	Homo sapiens phosphoenolpyruvate carboxykinase 2 (mitochondrial) (PCK2), nuclear gene encoding mitochondrial protein, transcript variant 1, mRNA.	14	+	23639193-23639242	14q12a	0.260644	0.850072	0.624845	0.365022	0.595068	-0.396961	ILMN_2603	0.911799	0.461971	1.53532	0.756598	ILMN_2603	0.0134829	0.000180133	#N/A	C2.1
ILMN_30277	10083	USH1C	Homo sapiens Usher syndrome 1C (autosomal recessive, severe) (USH1C), transcript variant 1, mRNA.	11	-	17472310-17472359	11p15.1d	0.00141361	1.40909	0.0972737	0.667	0.595286	0.207406	ILMN_30277	-0.0233026	-0.138912	0.57754	0.664022	ILMN_30277	0.0326531	0.00467185	#N/A	C2.1
ILMN_7582	63928	LOC63928	Homo sapiens hepatocellular carcinoma antigen gene 520 (LOC63928), mRNA.	16	+	23677496-23677545	16p12.1b	0.159584	2.28001	0.463553	1.16786	0.59678	-0.840291	ILMN_7582	1.51037	0.190157	3.07052	0.686684	ILMN_7582	0.0552621	4.54529e-07	#N/A	C2.1
ILMN_27517	8309	ACOX2	Homo sapiens acyl-Coenzyme A oxidase 2, branched chain (ACOX2), mRNA.	3	-	58466045-58466053:58469660-58469700	3p14.3a	0.0927766	1.23062	0.239981	0.845335	0.60038	-0.371903	ILMN_27517	0.570548	0.142474	1.37181	0.595185	ILMN_27517	0.101255	0.00122141	#N/A	C2.1
ILMN_13775	22920	KIFAP3	Homo sapiens kinesin-associated protein 3 (KIFAP3), mRNA.	1	-	168157465-168157514	1q24.2c	0.406078	0.276781	0.404019	0.278017	0.601053	0.173331	ILMN_13775	0.161413	-0.0283564	0.213138	0.159539	ILMN_13775	0.173177	0.00115807	#N/A	C2.1
ILMN_21980	64922	LRRC19	Homo sapiens leucine rich repeat containing 19 (LRRC19), mRNA.	9	-	26983770-26983819	9p21.2a	0.0997137	1.81795	0.511717	0.704961	0.601338	-0.560276	ILMN_21980	1.57778	0.448882	2.76689	0.820328	ILMN_21980	0.0174826	2.46971e-05	#N/A	C2.1
ILMN_7361	4311	MME	Homo sapiens membrane metallo-endopeptidase (neutral endopeptidase, enkephalinase, CALLA, CD10) (MME), transcript variant 2a, mRNA.	3	+	156280866-156280915	3q25.2c-q25.31a	0.597832	0.593174	0.589323	0.607097	0.603567	-0.583845	ILMN_7361	1.69629	0.507229	2.2848	0.678026	ILMN_7361	0.0117047	1.70747e-05	#N/A	C2.1
ILMN_11654	51330	TNFRSF12A	Homo sapiens tumor necrosis factor receptor superfamily, member 12A (TNFRSF12A), mRNA.	16	+	3012033-3012082	16p13.3d	0.0371357	1.39688	0.00425299	2.00979	0.604187	0.330676	ILMN_11654	0.413728	0.0230559	0.946832	0.561021	ILMN_11654	0.611551	0.00372657	#N/A	C2.1
ILMN_14465	23136	EPB41L3	Homo sapiens erythrocyte membrane protein band 4.1-like 3 (EPB41L3), mRNA.	18	-	5382410-5382459	18p11.31c-p11.31b	0.546613	0.447584	0.531727	0.464464	0.605069	-0.383502	ILMN_14465	1.30499	0.577878	1.72053	0.858877	ILMN_14465	0.041035	0.000107218	#N/A	C2.1
ILMN_24967	9154	SLC28A1	Homo sapiens solute carrier family 28 (sodium-coupled nucleoside transporter), member 1 (SLC28A1), transcript variant 2, mRNA.	15	+	83234736-83234769:83239175-83239190	15q25.3a	0.882639	-0.066688	0.585594	0.247114	0.605862	-0.233774	ILMN_24967	0.294744	0.257532	0.378286	0.298814	ILMN_24967	0.104538	0.000755257	#N/A	C2.1
ILMN_5238	1412	CRYBA2	Homo sapiens crystallin, beta A2 (CRYBA2), transcript variant 2, mRNA.	2	-	219566174-219566223	2q35f	0.0178162	0.934963	0.348388	0.349234	0.607864	0.189699	ILMN_5238	0.241899	-0.0633045	0.614531	0.561318	ILMN_5238	0.175121	0.000415181	#N/A	C2.1
ILMN_15726	1373	CPS1	Homo sapiens carbamoyl-phosphate synthetase 1, mitochondrial (CPS1), mRNA.	2	+	211251797-211251846	2q34c	0.0991095	2.98073	0.465851	1.28371	0.612052	-0.889816	ILMN_15726	1.53583	0.089877	3.4711	0.736374	ILMN_15726	0.158063	1.04273e-06	#N/A	C2.1
ILMN_12903	9419	CRIPT	Homo sapiens cysteine-rich PDZ-binding protein (CRIPT), mRNA.	2	+	46705229-46705278	2p21a	0.791988	0.0608843	0.702974	0.0881082	0.615009	0.116362	ILMN_12903	0.140381	0.0816627	0.112642	0.204018	ILMN_12903	0.175932	0.00152507	#N/A	C2.1
ILMN_25741	7125	TNNC2	Homo sapiens troponin C type 2 (fast) (TNNC2), mRNA.	20	-	43886352-43886401	20q13.12b	0.269569	0.95385	0.607925	0.438194	0.616955	0.427138	ILMN_25741	0.46632	0.0526291	0.729676	0.553607	ILMN_25741	0.170786	0.00443284	#N/A	C2.1
ILMN_21653	1174	AP1S1	Homo sapiens adaptor-related protein complex 1, sigma 1 subunit (AP1S1), transcript variant 1, mRNA.	7	+	100589187-100589197:100590520-100590558	7q22.1d	0.157895	0.532456	0.362188	0.338782	0.617326	0.18448	ILMN_21653	0.111687	-0.0469159	0.285675	0.463549	ILMN_21653	0.194204	0.00546092	#N/A	C2.1
ILMN_29326	2695	GIP	Homo sapiens gastric inhibitory polypeptide (GIP), mRNA.	17	-	44390997-44391046	17q21.32c	0.118348	1.72741	0.647646	0.492132	0.61832	-0.536745	ILMN_29326	1.36116	0.115358	2.49324	0.723433	ILMN_29326	0.150908	8.45567e-06	#N/A	C2.1
ILMN_24336	55437	ALS2CR2	Homo sapiens amyotrophic lateral sclerosis 2 (juvenile) chromosome region, candidate 2 (ALS2CR2), mRNA.	2	+	202053462-202053511	2q33.1f	0.636389	0.253952	0.80466	0.132598	0.618713	-0.267416	ILMN_24336	0.320448	0.0956527	0.581132	0.645129	ILMN_24336	0.283019	0.000463003	#N/A	C2.1
ILMN_24454	2542	SLC37A4	Homo sapiens solute carrier family 37 (glycerol-6-phosphate transporter), member 4 (SLC37A4), mRNA.	11	-	118400362-118400411	11q23.3e	0.598793	-0.26865	0.935118	-0.0414335	0.618924	-0.253875	ILMN_24454	0.398973	0.241145	0.391585	0.374798	ILMN_24454	0.184079	0.00888735	#N/A	C2.1
ILMN_24566	2528	FUT6	Homo sapiens fucosyltransferase 6 (alpha (1,3) fucosyltransferase) (FUT6), mRNA.	19	-	5782314-5782363	19p13.3b	0.000204645	2.12998	0.000610237	1.91394	0.61976	0.240111	ILMN_24566	0.337935	0.237928	1.28287	0.735608	ILMN_24566	0.15073	7.75137e-05	#N/A	C2.1
ILMN_15126	10004	NAALADL1	Homo sapiens N-acetylated alpha-linked acidic dipeptidase-like 1 (NAALADL1), mRNA.	11	-	64568981-64569030	11q13.1c	0.61483	0.439315	0.673393	0.36766	0.624004	-0.427892	ILMN_15126	0.819433	0.441205	1.25304	0.681271	ILMN_15126	0.0167032	1.62443e-06	#N/A	C2.1
ILMN_1034	5265	SERPINA1	Homo sapiens serpin peptidase inhibitor, clade A (alpha-1 antiproteinase, antitrypsin), member 1 (SERPINA1), transcript variant 1, mRNA.	14	-	93924765-93924814	14q32.13a	0.680061	0.255587	0.0883757	1.09151	0.624809	-0.303354	ILMN_1034	0.465279	0.180491	0.744749	0.573142	ILMN_1034	0.290246	0.0037916	#N/A	C2.1
ILMN_681	9053	MAP7	Homo sapiens microtubule-associated protein 7 (MAP7), mRNA.	6	-	136706010-136706059	6q23.3b	0.726428	0.104915	0.53921	0.184676	0.625439	0.146581	ILMN_681	0.128261	0.0415988	0.107428	0.0180231	ILMN_681	0.0722239	0.00324827	#N/A	C2.1
ILMN_13395	7818	DAP3	Homo sapiens death associated protein 3 (DAP3), nuclear gene encoding mitochondrial protein, transcript variant 1, mRNA.	1	+	153925591-153925640	1q22b	0.0111943	0.986975	0.00324054	1.17819	0.625683	0.175966	ILMN_13395	0.111606	-0.0356914	0.51711	0.72708	ILMN_13395	0.439261	0.0016815	#N/A	C2.1
ILMN_11902	59343	SENP2	Homo sapiens SUMO1/sentrin/SMT3 specific peptidase 2 (SENP2), mRNA.	3	+	186830958-186831007	3q27.2b	0.688368	0.0857326	0.272593	0.237464	0.633445	0.102019	ILMN_11902	0.0498574	-0.077254	0.0417142	-0.0891728	ILMN_11902	0.397253	0.00102109	#N/A	C2.1
ILMN_3091	10447	FAM3C	Homo sapiens family with sequence similarity 3, member C (FAM3C), mRNA.	7	-	120776997-120777046	7q31.31d	0.20856	-0.905675	0.794176	-0.184516	0.635066	-0.336298	ILMN_3091	0.892616	0.405767	0.607927	0.453126	ILMN_3091	0.102295	0.000185446	#N/A	C2.1
ILMN_15386	55129	TMEM16K	Homo sapiens transmembrane protein 16K (TMEM16K), mRNA.	3	-	43383051-43383100	3p22.1a-p21.33e	0.455516	0.322314	0.275106	0.474978	0.636774	0.203143	ILMN_15386	0.371488	0.391476	0.431073	0.582694	ILMN_15386	0.108725	0.00346661	#N/A	C2.1
ILMN_13769	27290	SPINK4	Homo sapiens serine peptidase inhibitor, Kazal type 4 (SPINK4), mRNA.	9	+	33236672-33236721	9p13.3e	0.200305	2.31314	0.355997	1.65141	0.636822	-0.838402	ILMN_13769	1.81006	0.102646	3.38583	0.617611	ILMN_13769	0.19855	3.3707e-05	#N/A	C2.1
ILMN_3217	23563	CHST5	Homo sapiens carbohydrate (N-acetylglucosamine 6-O) sulfotransferase 5 (CHST5), transcript variant 1, mRNA.	16	-	74136751-74136800	16q23.1a	0.0813337	1.26708	0.840636	0.140989	0.63698	0.331614	ILMN_3217	0.324399	-0.0635316	0.792132	0.738986	ILMN_3217	0.253212	0.00188541	#N/A	C2.1
ILMN_20430	55783	FLJ11171	Homo sapiens hypothetical protein FLJ11171 (FLJ11171), mRNA.	16	-	69874424-69874473	16q22.3a	0.156609	0.365674	0.384984	0.220905	0.63871	0.118625	ILMN_20430	0.0923556	-0.0214046	0.21588	0.450119	ILMN_20430	0.0481811	0.000242182	#N/A	C2.1
ILMN_27838	27314	RAB30	Homo sapiens RAB30, member RAS oncogene family (RAB30), mRNA.	11	-	82370450-82370499	11q14.1d	0.282757	0.478477	0.388015	0.382641	0.644025	0.203528	ILMN_27838	0.235847	0.038277	0.373321	0.62987	ILMN_27838	0.50286	0.00959585	#N/A	C2.1
ILMN_8328	83998	REG4	Homo sapiens regenerating islet-derived family, member 4 (REG4), mRNA.	1	-	120138547-120138596	1p12a	0.0190732	4.40429	0.187921	2.36267	0.644519	0.812905	ILMN_8328	0.710302	-0.0404295	2.506	0.718972	ILMN_8328	0.371503	0.003337	#N/A	C2.1
ILMN_1446	57733	GBA3	Homo sapiens glucosidase, beta, acid 3 (cytosolic) (GBA3), mRNA.	4	+	22429630-22429644:22429645-22429679	4p15.31a	0.256859	1.83771	0.266461	1.79998	0.64552	-0.736015	ILMN_1446	2.49651	0.453008	3.78337	0.729216	ILMN_1446	0.036511	2.58945e-06	#N/A	C2.1
ILMN_23895	80168	MOGAT2	Homo sapiens monoacylglycerol O-acyltransferase 2 (MOGAT2), mRNA.	11	+	75117506-75117555	11q13.5a	0.513871	0.496076	0.470064	0.549557	0.646341	-0.347781	ILMN_23895	0.947133	0.316089	1.36906	0.655691	ILMN_23895	0.0917216	3.57989e-05	#N/A	C2.1
ILMN_5440	1848	DUSP6	Homo sapiens dual specificity phosphatase 6 (DUSP6), transcript variant 1, mRNA.	12	-	88268739-88268788	12q21.33a	0.450723	0.525312	0.175664	0.957682	0.647733	-0.316877	ILMN_5440	0.127299	-0.122327	0.548394	0.418217	ILMN_5440	0.945886	0.00292504	#N/A	C2.1
ILMN_6034	54738	FEV	Homo sapiens FEV (ETS oncogene family) (FEV), mRNA.	2	-	219554213-219554262	2q35f	0.00843356	1.10108	0.772193	0.111276	0.649217	0.175085	ILMN_6034	0.278033	-0.0159206	0.741032	0.754587	ILMN_6034	0.0599292	0.000973926	#N/A	C2.1
ILMN_139189	84333	PCGF5	Homo sapiens polycomb group ring finger 5 (PCGF5), mRNA.	10	+	93030055-93030104	10q23.32a	0.306224	0.31325	0.074224	0.560901	0.649839	0.137598	ILMN_139189	0.0405074	-0.119275	0.128333	0.0238802	ILMN_139189	0.704526	0.00483624	#N/A	C2.1
ILMN_14268	282969	C10orf125	Homo sapiens chromosome 10 open reading frame 125 (C10orf125), mRNA.	10	-	135018975-135018992:135018993-135018999:135019232-135019256	10q26.3f	0.0636623	1.20418	0.162651	0.890303	0.650854	-0.282604	ILMN_14268	0.511361	0.187535	1.25475	0.759513	ILMN_14268	0.168813	2.57745e-06	#N/A	C2.1
ILMN_11936	83661	MS4A8B	Homo sapiens membrane-spanning 4-domains, subfamily A, member 8B (MS4A8B), mRNA.	11	+	60239514-60239563	11q12.2a	0.0418648	1.85894	0.306863	0.899014	0.654786	0.389429	ILMN_11936	0.526072	-0.0293504	1.26083	0.441242	ILMN_11936	0.0359125	0.000466839	#N/A	C2.1
ILMN_2033	1593	CYP27A1	Homo sapiens cytochrome P450, family 27, subfamily A, polypeptide 1 (CYP27A1), nuclear gene encoding mitochondrial protein, mRNA.	2	+	219387910-219387959	2q35e	0.445386	0.512534	0.322132	0.668141	0.656639	-0.297206	ILMN_2033	0.730337	0.423387	1.13521	0.619161	ILMN_2033	0.0284621	2.20827e-06	#N/A	C2.1
ILMN_3814	55065	GPR172B	Homo sapiens G protein-coupled receptor 172B (GPR172B), mRNA.	17	-	4876842-4876891	17p13.2b	0.585275	0.477074	0.842741	0.172907	0.657205	-0.387503	ILMN_3814	0.8694	0.342712	1.30169	0.690127	ILMN_3814	0.0458567	0.000250234	#N/A	C2.1
ILMN_4382	10672	GNA13	Homo sapiens guanine nucleotide binding protein (G protein), alpha 13 (GNA13), mRNA.	17	-	60437806-60437855	17q24.1a	0.00444989	0.729551	0.0366382	0.511652	0.657216	0.103293	ILMN_4382	0.0775156	-0.0191516	0.390645	0.693793	ILMN_4382	0.60073	0.00972179	#N/A	C2.1
ILMN_4070	4072	TACSTD1	Homo sapiens tumor-associated calcium signal transducer 1 (TACSTD1), mRNA.	2	+	47460446-47460495	2p21a	0.0963483	0.797819	0.197359	0.610302	0.658466	0.205621	ILMN_4070	0.357662	0.158978	0.653761	0.664577	ILMN_4070	0.147006	0.000162414	#N/A	C2.1
ILMN_29655	3795	KHK	Homo sapiens ketohexokinase (fructokinase) (KHK), transcript variant b, mRNA.	2	+	27171172-27171221	2p23.3a	0.623217	0.456071	0.883281	0.135929	0.660006	-0.408131	ILMN_29655	1.25099	0.381141	1.68309	0.727845	ILMN_29655	0.0456691	6.63924e-05	#N/A	C2.1
ILMN_29462	24146	CLDN15	Homo sapiens claudin 15 (CLDN15), mRNA.	7	-	100664063-100664112	7q22.1d	0.508844	0.98649	0.75585	0.462421	0.663267	-0.648253	ILMN_29462	1.00574	0.0696435	1.82311	0.590796	ILMN_29462	0.187382	1.28228e-05	#N/A	C2.1
ILMN_12262	6425	SFRP5	Homo sapiens secreted frizzled-related protein 5 (SFRP5), mRNA.	10	-	99516771-99516820	10q24.2a	0.809654	0.184393	0.941	0.0566231	0.663711	-0.333366	ILMN_12262	0.973731	0.492859	1.23261	0.744142	ILMN_12262	0.0280559	0.00023125	#N/A	C2.1
ILMN_22644	4642	MYO1D	Homo sapiens myosin ID (MYO1D), mRNA.	17	-	27844050-27844099	17q11.2e	0.0756778	0.693307	0.870689	0.0611821	0.665539	0.162783	ILMN_22644	0.0738494	-0.126664	0.339111	0.449197	ILMN_22644	0.0654839	0.0051938	#N/A	C2.1
ILMN_4255	80201	HKDC1	Homo sapiens hexokinase domain containing 1 (HKDC1), mRNA.	10	+	70697054-70697103	10q21.3e	0.0608914	2.46533	0.463157	0.930901	0.666811	-0.543977	ILMN_4255	0.980244	0.122756	2.4849	0.757761	ILMN_4255	0.165645	0.00102588	#N/A	C2.1
ILMN_15192	92840	REEP6	Homo sapiens receptor accessory protein 6 (REEP6), mRNA.	19	+	1448755-1448804	19p13.3h	0.561988	0.665688	0.621236	0.566579	0.667307	-0.492553	ILMN_15192	1.29255	0.362381	1.87167	0.668525	ILMN_15192	0.0635407	0.000284295	#N/A	C2.1
ILMN_10474	10099	TSPAN3	Homo sapiens tetraspanin 3 (TSPAN3), transcript variant 1, mRNA.	15	-	75135202-75135251	15q24.3a	0.0125827	1.07688	0.141115	0.604147	0.667594	0.172151	ILMN_10474	0.145612	-0.00599284	0.597974	0.770878	ILMN_10474	0.435179	0.00405339	#N/A	C2.1
ILMN_14815	6505	SLC1A1	Homo sapiens solute carrier family 1 (neuronal/epithelial high affinity glutamate transporter, system Xag), member 1 (SLC1A1), mRNA.	9	+	4577281-4577330	9p24.2a	0.507779	-0.717063	0.590109	0.582185	0.668564	-0.462107	ILMN_14815	0.584379	-0.000401367	0.456902	0.0503688	ILMN_14815	0.632045	0.00628576	#N/A	C2.1
ILMN_20625	9920	KBTBD11	Homo sapiens kelch repeat and BTB (POZ) domain containing 11 (KBTBD11), mRNA.	8	+	1942338-1942387	8p23.3a	0.184995	1.01601	0.463643	0.553558	0.668921	-0.321641	ILMN_20625	0.309766	-0.0613074	0.978592	0.449347	ILMN_20625	0.147016	0.000676574	#N/A	C2.1
ILMN_12448	53343	NUDT9	Homo sapiens nudix (nucleoside diphosphate linked moiety X)-type motif 9 (NUDT9), transcript variant 3, mRNA.	4	+	88598184-88598197:88598198-88598233	4q22.1a	0.46011	0.285865	0.462692	0.284202	0.66996	0.164226	ILMN_12448	0.307536	0.260666	0.368355	0.605333	ILMN_12448	0.160312	0.00342809	#N/A	C2.1
ILMN_23573	9615	GDA	Homo sapiens guanine deaminase (GDA), mRNA.	9	+	74053081-74053130	9q21.13a	0.0703242	1.02552	0.53945	0.335753	0.673473	0.230012	ILMN_23573	0.494522	0.266388	0.892277	0.796343	ILMN_23573	0.0718446	0.00201011	#N/A	C2.1
ILMN_27699	402682	LOC402682	Homo sapiens similar to RIKEN cDNA 2700038N03 (LOC402682), mRNA.	7	-	100324454-100324503	7q22.1c	0.0850961	0.786253	0.178125	0.606347	0.673725	0.185907	ILMN_27699	0.134683	0.0260842	0.434856	0.754433	ILMN_27699	0.547399	0.00275164	#N/A	C2.1
ILMN_21935	540	ATP7B	Homo sapiens ATPase, Cu++ transporting, beta polypeptide (ATP7B), transcript variant 1, mRNA.	13	-	51430526-51430575	13q14.3d	0.000978823	1.28269	0.107721	0.564182	0.674092	0.143283	ILMN_21935	0.0550414	-0.12278	0.624743	0.851305	ILMN_21935	0.426414	0.00104809	#N/A	C2.1
ILMN_24451	6523	SLC5A1	Homo sapiens solute carrier family 5 (sodium/glucose cotransporter), member 1 (SLC5A1), mRNA.	22	+	30836230-30836279	22q12.3a	0.0825147	1.72692	0.111923	1.57169	0.675466	-0.402387	ILMN_24451	1.44744	0.597551	2.5121	0.819432	ILMN_24451	0.0184169	6.0274e-07	#N/A	C2.1
ILMN_8426	4942	OAT	Homo sapiens ornithine aminotransferase (gyrate atrophy) (OAT), nuclear gene encoding mitochondrial protein, mRNA.	10	-	126076593-126076642	10q26.13d	0.899098	-0.078775	0.427553	0.496515	0.677251	-0.25906	ILMN_8426	0.657234	0.579962	0.747376	0.464769	ILMN_8426	0.0208808	0.00060181	#N/A	C2.1
ILMN_4128	50865	HEBP1	Homo sapiens heme binding protein 1 (HEBP1), mRNA.	12	-	13019219-13019268	12p13.1b	0.231287	-0.66568	0.412606	-0.451474	0.678277	-0.227219	ILMN_4128	0.774536	0.456144	0.555305	0.470222	ILMN_4128	0.0189372	0.000137964	#N/A	C2.1
ILMN_24588	2589	GALNT1	Homo sapiens UDP-N-acetyl-alpha-D-galactosamine:polypeptide N-acetylgalactosaminyltransferase 1 (GalNAc-T1) (GALNT1), mRNA.	18	+	31545285-31545334	18q12.2a	0.127686	0.518493	0.275645	0.366027	0.678371	0.13755	ILMN_24588	0.179775	0.168224	0.370246	0.659113	ILMN_24588	0.0726084	0.000260604	#N/A	C2.1
ILMN_10967	2512	FTL	Homo sapiens ferritin, light polypeptide (FTL), mRNA.	19	+	54160658-54160678:54160839-54160867	19q13.33a	0.337317	-0.233691	0.333913	-0.23538	0.67855	-0.100042	ILMN_10967	0.175717	0.288616	0.108892	0.652494	ILMN_10967	0.150641	0.00560362	#N/A	C2.1
ILMN_22980	388323	GLTPD2	Homo sapiens glycolipid transfer protein domain containing 2 (GLTPD2), mRNA.	17	+	4640257-4640306	17p13.2c	0.413631	0.701226	0.735688	0.287638	0.681412	0.35004	ILMN_22980	0.68671	0.200105	0.862303	0.582825	ILMN_22980	0.083147	0.0031364	#N/A	C2.1
ILMN_677	476	ATP1A1	Homo sapiens ATPase, Na+/K+ transporting, alpha 1 polypeptide (ATP1A1), transcript variant 1, mRNA.	1	+	116748631-116748680	1p13.1c	0.172818	0.530033	0.971894	0.0133974	0.68159	-0.156324	ILMN_677	0.185617	0.0194217	0.528796	0.668319	ILMN_677	0.0368544	0.00185051	#N/A	C2.1
ILMN_27814	5550	PREP	Homo sapiens prolyl endopeptidase (PREP), mRNA.	6	-	105832612-105832661	6q21b	0.0302692	0.585324	0.198848	0.334462	0.68184	-0.104835	ILMN_27814	0.0070149	-0.142464	0.352095	0.833249	ILMN_27814	0.950432	0.000388543	#N/A	C2.1
ILMN_139250	83879	CDCA7	Homo sapiens cell division cycle associated 7 (CDCA7), transcript variant 1, mRNA.	2	+	173941629-173941678	2q31.1e	0.115933	0.749893	0.332797	0.453509	0.682206	-0.189973	ILMN_139250	-0.0942828	0.159472	0.37565	0.718373	ILMN_139250	0.245223	0.00126763	#N/A	C2.1
ILMN_8634	266675	VMD2L2	Homo sapiens vitelliform macular dystrophy 2-like 2 (VMD2L2), mRNA.	1	-	45022153-45022202	1p34.1d	0.129983	0.812015	0.970611	0.0192211	0.685033	0.212021	ILMN_8634	0.519459	0.0888994	0.819455	0.465871	ILMN_8634	0.0167837	0.00993523	#N/A	C2.1
ILMN_1931	3013	HIST1H2AD	Homo sapiens histone cluster 1, H2ad (HIST1H2AD), mRNA.	6	-	26307048-26307057:26307058-26307097	6p22.1d	0.188326	0.429646	0.449022	0.243829	0.688791	0.128357	ILMN_1931	0.170314	0.117387	0.320958	0.63743	ILMN_1931	0.200979	0.00782469	#N/A	C2.1
ILMN_4138	151354	FAM84A	Homo sapiens family with sequence similarity 84, member A (FAM84A), mRNA.	2	+	14693352-14693401	2p24.3c	0.685732	0.157614	0.348991	0.367913	0.689045	0.155853	ILMN_4138	0.11984	-0.0828553	0.120721	-0.0383091	ILMN_4138	0.469736	0.0071695	#N/A	C2.1
ILMN_1403	151295	SLC23A3	Homo sapiens solute carrier family 23 (nucleobase transporters), member 3 (SLC23A3), mRNA.	2	-	219734537-219734586	2q35f	0.16564	1.06825	0.762276	0.22802	0.69076	-0.300118	ILMN_1403	0.827571	0.206799	1.51175	0.67976	ILMN_1403	0.0525312	0.00101113	#N/A	C2.1
ILMN_8174	58985	IL22RA1	Homo sapiens interleukin 22 receptor, alpha 1 (IL22RA1), mRNA.	1	-	24319117-24319166	1p36.11d	0.00394132	1.41698	0.15475	0.647016	0.690884	0.176805	ILMN_8174	0.0140217	-0.142436	0.634111	0.566663	ILMN_8174	0.143923	0.00135358	#N/A	C2.1
ILMN_22653	24146	CLDN15	Homo sapiens claudin 15 (CLDN15), transcript variant 2, mRNA.	7	-	100664063-100664112	7q22.1d	0.214905	1.54412	0.599312	0.644317	0.691015	-0.486764	ILMN_22653	0.961314	0.102281	1.97675	0.698613	ILMN_22653	0.148125	2.2622e-05	#N/A	C2.1
ILMN_14333	3958	LGALS3	Homo sapiens lectin, galactoside-binding, soluble, 3 (galectin 3) (LGALS3), mRNA.	14	+	54665770-54665771:54673841-54673844:54673845-54673862:54674516-54674541	14q22.3a	0.216817	0.626443	0.855944	0.09045	0.692965	0.197009	ILMN_14333	0.185445	-0.061512	0.400161	0.687783	ILMN_14333	0.374404	0.00736938	#N/A	C2.1
ILMN_19972	9075	CLDN2	Homo sapiens claudin 2 (CLDN2), mRNA.	X	+	106060454-106060503	Xq22.3b	0.0401548	1.51015	7.53e-05	3.37484	0.696089	-0.27365	ILMN_19972	0.488519	-0.0114547	1.38042	0.740461	ILMN_19972	0.100086	0.000140657	#N/A	C2.1
ILMN_6384	84873	GPR128	Homo sapiens G protein-coupled receptor 128 (GPR128), mRNA.	3	+	101896432-101896481	3q12.2a	0.236072	1.50163	0.950577	0.0772462	0.69674	-0.48656	ILMN_6384	1.40879	0.253531	2.40289	0.798165	ILMN_6384	0.0413112	1.28955e-06	#N/A	C2.1
ILMN_27150	6476	SI	Homo sapiens sucrase-isomaltase (alpha-glucosidase) (SI), mRNA.	3	-	166182786-166182835	3q26.1d	0.282595	2.00977	0.444188	1.42139	0.697187	-0.719129	ILMN_27150	2.12175	0.244555	3.4862	0.67416	ILMN_27150	0.0833173	3.66708e-07	#N/A	C2.1
ILMN_22751	2053	EPHX2	Homo sapiens epoxide hydrolase 2, cytoplasmic (EPHX2), mRNA.	8	+	27457993-27458042	8p21.1e	0.470501	0.441451	0.94641	-0.0408643	0.701104	-0.23375	ILMN_22751	0.285237	-0.0307146	0.622838	0.317911	ILMN_22751	0.0150323	0.00358595	#N/A	C2.1
ILMN_138729	2108	ETFA	Homo sapiens electron-transfer-flavoprotein, alpha polypeptide (glutaric aciduria II) (ETFA), nuclear gene encoding mitochondrial protein, mRNA.	15	-	74353839-74353888	15q24.2a	0.683637	0.149928	0.546914	0.222151	0.71012	0.136707	ILMN_138729	0.146795	0.218867	0.153406	0.729872	ILMN_138729	0.316304	0.00801152	#N/A	C2.1
ILMN_7609	7512	XPNPEP2	Homo sapiens X-prolyl aminopeptidase (aminopeptidase P) 2, membrane-bound (XPNPEP2), mRNA.	X	+	128731045-128731094	Xq25h	0.84527	-0.177629	0.82491	-0.20139	0.71264	-0.335621	ILMN_7609	1.16929	0.471575	1.24829	0.655449	ILMN_7609	0.014455	2.77993e-05	#N/A	C2.1
ILMN_14803	283375	SLC39A5	Homo sapiens solute carrier family 39 (metal ion transporter), member 5 (SLC39A5), mRNA.	12	+	54917823-54917872	12q13.2c	0.0591758	2.56838	0.425646	1.04667	0.712813	-0.480714	ILMN_14803	0.996109	0.037746	2.52066	0.726075	ILMN_14803	0.156034	1.3394e-06	#N/A	C2.1
ILMN_25067	9971	NR1H4	Homo sapiens nuclear receptor subfamily 1, group H, member 4 (NR1H4), mRNA.	12	+	99481369-99481398:99481399-99481418	12q23.1d	0.854618	0.12094	0.976936	-0.0190747	0.715746	-0.24064	ILMN_25067	0.854131	0.331782	1.03492	0.661182	ILMN_25067	0.0593595	0.000152938	#N/A	C2.1
ILMN_6607	8694	DGAT1	Homo sapiens diacylglycerol O-acyltransferase homolog 1 (mouse) (DGAT1), mRNA.	8	-	145510844-145510893	8q24.3h	0.469487	0.512391	0.73392	0.239625	0.716141	-0.256387	ILMN_6607	0.75169	0.28014	1.13608	0.75987	ILMN_6607	0.10895	2.03063e-05	#N/A	C2.1
ILMN_24436	55353	LAPTM4B	Homo sapiens lysosomal protein transmembrane 4 beta (LAPTM4B), mRNA.	8	+	98933500-98933549	8q22.1e	0.786865	-0.156665	0.909033	-0.0661559	0.71838	0.209094	ILMN_24436	0.45744	0.215658	0.27456	0.124651	ILMN_24436	0.0308581	0.00340202	#N/A	C2.1
ILMN_9286	338	APOB	Homo sapiens apolipoprotein B (including Ag(x) antigen) (APOB), mRNA.	2	-	21077929-21077978	2p24.1c	0.339968	1.68446	0.534529	1.08955	0.718543	-0.630298	ILMN_9286	1.93883	0.252382	3.09621	0.715903	ILMN_9286	0.110735	1.0804e-05	#N/A	C2.1
ILMN_9223	5638	PRRG1	Homo sapiens proline rich Gla (G-carboxyglutamic acid) 1 (PRRG1), mRNA.	X	+	37201128-37201177	Xp21.1a	0.980154	0.0111988	0.57826	0.25119	0.71875	0.162373	ILMN_9223	0.313681	0.104081	0.238094	0.580259	ILMN_9223	0.473241	0.00308652	#N/A	C2.1
ILMN_22045	84457	PHYHIPL	Homo sapiens phytanoyl-CoA 2-hydroxylase interacting protein-like (PHYHIPL), mRNA.	10	+	60674946-60674995	10q21.1f	0.615713	0.287991	0.630882	0.275616	0.719931	-0.20542	ILMN_22045	0.87494	0.471374	1.12165	0.623811	ILMN_22045	0.0105083	0.000121203	#N/A	C2.1
ILMN_4093	388341	C17orf76	Homo sapiens chromosome 17 open reading frame 76 (C17orf76), mRNA.	17	-	16286238-16286287	17p11.2i	0.503894	0.362466	0.806622	0.132138	0.720352	0.193403	ILMN_4093	0.602089	0.249631	0.68662	0.494577	ILMN_4093	0.0555382	0.00772779	#N/A	C2.1
ILMN_16484	55144	LRRC8D	Homo sapiens leucine rich repeat containing 8 family, member D (LRRC8D), mRNA.	1	+	90173692-90173741	1p22.2b	0.222973	0.442084	0.135393	0.546559	0.720549	0.127676	ILMN_16484	0.138679	0.0783829	0.295884	0.452435	ILMN_16484	0.361177	0.00146708	#N/A	C2.1
ILMN_17648	84328	LZIC	Homo sapiens leucine zipper and CTNNBIP1 domain containing (LZIC), mRNA.	1	-	9912478-9912527	1p36.22d	0.377076	0.319637	0.759861	0.109706	0.721434	0.128019	ILMN_17648	0.201865	0.147641	0.297675	0.644293	ILMN_17648	0.163173	0.00955346	#N/A	C2.1
ILMN_19261	55630	SLC39A4	Homo sapiens solute carrier family 39 (zinc transporter), member 4 (SLC39A4), transcript variant 1, mRNA.	8	-	145608999-145609048	8q24.3h	0.603625	0.30408	0.509511	0.387075	0.724308	0.206215	ILMN_19261	0.32615	0.246291	0.375083	0.391776	ILMN_19261	0.0751831	0.00211213	#N/A	C2.1
ILMN_8507	196527	ANO6	Homo sapiens anoctamin 6 (ANO6), mRNA.	12	+	44111807-44111856	12q12h	0.608762	0.190785	0.45166	0.281568	0.724966	-0.130926	ILMN_8507	0.364589	0.460542	0.525445	0.632851	ILMN_8507	0.0524305	0.00090722	#N/A	C2.1
ILMN_19162	200931	OSTalpha	Homo sapiens organic solute transporter alpha (OSTalpha), mRNA.	3	+	197444441-197444467:197444468-197444490	3q29f	0.276772	1.61249	0.427221	1.16936	0.725344	-0.514317	ILMN_19162	1.79514	0.305488	2.85855	0.695642	ILMN_19162	0.0845721	0.000162929	#N/A	C2.1
ILMN_12906	10175	CNIH	Homo sapiens cornichon homolog (Drosophila) (CNIH), transcript variant 2, mRNA.	14	-	53964183-53964232	14q22.2b	0.784467	0.111316	0.281021	0.444508	0.728273	-0.14148	ILMN_12906	0.263079	0.164394	0.389477	0.562557	ILMN_12906	0.386292	0.00350524	#N/A	C2.1
ILMN_18787	5106	PCK2	Homo sapiens phosphoenolpyruvate carboxykinase 2 (mitochondrial) (PCK2), nuclear gene encoding mitochondrial protein, transcript variant 2, mRNA.	14	+	23639193-23639242	14q12a	0.4953	0.533994	0.578574	0.434172	0.731193	-0.267911	ILMN_18787	0.762427	0.373824	1.16338	0.627479	ILMN_18787	0.0224698	6.17763e-05	#N/A	C2.1
ILMN_14208	4547	MTTP	Homo sapiens microsomal triglyceride transfer protein (MTTP), mRNA.	4	+	100763406-100763455	4q23b	0.197392	2.22123	0.401146	1.43021	0.731665	-0.580062	ILMN_14208	2.03225	0.255529	3.4329	0.673706	ILMN_14208	0.0532109	3.20203e-08	#N/A	C2.1
ILMN_11282	57556	SEMA6A	Homo sapiens sema domain, transmembrane domain (TM), and cytoplasmic domain, (semaphorin) 6A (SEMA6A), mRNA.	5	-	115807371-115807420	5q23.1a	0.647174	-0.431954	0.546808	-0.569711	0.732218	-0.322579	ILMN_11282	0.666996	0.144603	0.612309	0.368018	ILMN_11282	0.114335	0.0044221	#N/A	C2.1
ILMN_19790	54537	FAM35A	Homo sapiens family with sequence similarity 35, member A (FAM35A), mRNA.	10	+	88940729-88940778	10q23.2b	0.472723	-0.181117	0.762225	0.0759304	0.733992	-0.0853054	ILMN_19790	0.288069	0.268225	0.240163	0.356796	ILMN_19790	0.195234	0.00226632	#N/A	C2.1
ILMN_25284	55018	C17orf73	Homo sapiens chromosome 17 open reading frame 73 (C17orf73), mRNA.	17	-	46193830-46193866:46195757-46195769	17q21.33b	0.0262683	2.24882	0.697331	0.371349	0.735711	-0.32214	ILMN_25284	0.405068	-0.026595	1.69055	0.818863	ILMN_25284	0.0731383	0.000392517	#N/A	C2.1
ILMN_23757	9475	ROCK2	Homo sapiens Rho-associated, coiled-coil containing protein kinase 2 (ROCK2), mRNA.	2	-	11239741-11239790	2p25.1b	0.0460977	0.584278	0.865396	0.0473406	0.736492	0.0940731	ILMN_23757	0.0583745	-0.126111	0.303477	0.474809	ILMN_23757	0.0397224	0.0057599	#N/A	C2.1
ILMN_12158	80176	SPSB1	Homo sapiens splA/ryanodine receptor domain and SOCS box containing 1 (SPSB1), mRNA.	1	+	9351943-9351992	1p36.22d	0.711228	0.156195	0.82992	0.0905302	0.736684	-0.141826	ILMN_12158	0.503081	0.388234	0.652091	0.676566	ILMN_12158	0.0990406	0.00584486	#N/A	C2.1
ILMN_6601	4752	NEK3	Homo sapiens NIMA (never in mitosis gene a)-related kinase 3 (NEK3), transcript variant 1, mRNA.	13	-	51631426-51631475	13q14.3d	0.218153	0.389844	0.726728	0.108802	0.736718	-0.104657	ILMN_6601	-0.00221804	-0.142816	0.245032	0.231034	ILMN_6601	0.0236293	0.008473	#N/A	C2.1
ILMN_17243	1045	CDX2	Homo sapiens caudal type homeobox 2 (CDX2), mRNA.	13	-	27434552-27434601	13q12.2b	0.0205728	2.85451	0.147669	1.71462	0.737617	-0.387404	ILMN_17243	0.89439	0.304017	2.51535	0.794808	ILMN_17243	0.0383407	8.35877e-05	#N/A	C2.1
ILMN_25425	84129	ACAD11	Homo sapiens acyl-Coenzyme A dehydrogenase family, member 11 (ACAD11), mRNA.	3	-	133759827-133759876	3q22.1c	0.499188	-0.36054	0.874811	-0.0836252	0.737838	-0.177847	ILMN_25425	0.758788	0.441483	0.667441	0.575299	ILMN_25425	0.0723371	0.00371735	#N/A	C2.1
ILMN_6786	57165	GJC2	Homo sapiens gap junction protein, gamma 2, 47kDa (GJC2), mRNA.	1	+	226414049-226414098	1q42.13c	0.780505	-0.145857	0.403032	-0.440955	0.740548	-0.173385	ILMN_6786	0.512213	0.325756	0.525977	0.697824	ILMN_6786	0.052673	0.00329075	#N/A	C2.1
ILMN_27843	1044	CDX1	Homo sapiens caudal type homeobox transcription factor 1 (CDX1), mRNA.	5	+	149544138-149544187	5q33.1c	0.0864608	3.34021	0.433955	1.48224	0.742409	-0.618877	ILMN_27843	1.07539	0.0479688	3.05493	0.770635	ILMN_27843	0.157992	9.11994e-07	#N/A	C2.1
ILMN_17870	7851	MALL	Homo sapiens mal, T-cell differentiation protein-like (MALL), mRNA.	2	-	110198948-110198997	2q13b	0.00535331	3.47806	0.0455898	2.38249	0.743869	0.371478	ILMN_17870	0.590148	0.100516	2.14344	0.775271	ILMN_17870	0.328598	0.00172295	#N/A	C2.1
ILMN_19796	4354	MPP1	Homo sapiens membrane protein, palmitoylated 1, 55kDa (MPP1), mRNA.	X	-	153660447-153660496	Xq28g	0.683179	-0.332122	0.942066	0.059026	0.743882	-0.265682	ILMN_19796	1.1301	0.482475	1.09688	0.63507	ILMN_19796	0.0402229	2.98945e-05	#N/A	C2.1
ILMN_28765	29775	CARD10	Homo sapiens caspase recruitment domain family, member 10 (CARD10), mRNA.	22	-	36216556-36216605	22q13.1a	0.210336	0.415115	0.481893	0.230068	0.745737	0.105589	ILMN_28765	0.144231	0.0107337	0.298994	0.486137	ILMN_28765	0.172836	0.00808873	#N/A	C2.1
ILMN_20088	290	ANPEP	Homo sapiens alanyl (membrane) aminopeptidase (aminopeptidase N, aminopeptidase M, microsomal aminopeptidase, CD13, p150) (ANPEP), mRNA.	15	-	88129409-88129458	15q26.1b	0.211186	2.34649	0.402776	1.55401	0.745775	-0.597921	ILMN_20088	2.25302	0.330634	3.72522	0.750651	ILMN_20088	0.0588027	1.23016e-07	#N/A	C2.1
ILMN_30033	286676	ILDR1	Homo sapiens immunoglobulin-like domain containing receptor 1 (ILDR1), mRNA.	3	-	123189104-123189153	3q13.33c	0.0234268	1.77117	0.025175	1.74683	0.748792	-0.235407	ILMN_30033	0.324144	0.0140298	1.32743	0.785861	ILMN_30033	0.63851	0.00019344	#N/A	C2.1
ILMN_20248	1803	DPP4	Homo sapiens dipeptidyl-peptidase 4 (DPP4), mRNA.	2	-	162557231-162557280	2q24.2d	0.196284	1.67322	0.346023	1.20876	0.750728	-0.403681	ILMN_20248	0.981489	0.115065	2.01994	0.582091	ILMN_20248	0.119258	0.00011287	#N/A	C2.1
ILMN_12221	3426	CFI	Homo sapiens complement factor I (CFI), mRNA.	4	-	110881624-110881673	4q25c	0.0217284	1.11747	0.223953	0.565314	0.752993	-0.143892	ILMN_12221	0.248192	0.187651	0.878873	0.806457	ILMN_12221	0.357712	0.00453697	#N/A	C2.1
ILMN_3605	127	ADH4	Homo sapiens alcohol dehydrogenase 4 (class II), pi polypeptide (ADH4), mRNA.	4	-	100267503-100267518:100271678-100271711	4q23b	0.12083	2.59778	0.367871	1.47917	0.75393	0.510545	ILMN_3605	1.60141	0.145857	2.64503	0.650869	ILMN_3605	0.101673	5.06445e-05	#N/A	C2.1
ILMN_4468	90231	KIAA2013	Homo sapiens KIAA2013 (KIAA2013), mRNA.	1	-	11902880-11902929	1p36.22a	0.182651	0.396861	0.137042	0.445135	0.754576	-0.0912406	ILMN_4468	0.0588053	-0.1207	0.302856	0.315591	ILMN_4468	0.520152	0.000419069	#N/A	C2.1
ILMN_21467	401472	FLJ45248	Homo sapiens FLJ45248 protein (FLJ45248), mRNA.	8	+	103890858-103890907	8q22.3c	0.429942	0.405709	0.330619	0.502013	0.756106	-0.158652	ILMN_21467	0.121507	-0.0538496	0.403688	0.506335	ILMN_21467	0.735277	0.00408673	#N/A	C2.1
ILMN_627	312	ANXA13	Homo sapiens annexin A13 (ANXA13), transcript variant 2, mRNA.	8	-	124762511-124762560	8q24.13c	0.272766	1.79418	0.735173	0.546203	0.756945	-0.499655	ILMN_627	0.700593	-0.0693691	1.84751	0.546972	ILMN_627	0.447396	0.00672109	#N/A	C2.1
ILMN_137077	51085	WBSCR14	Homo sapiens Williams Beuren syndrome chromosome region 14 (WBSCR14), transcript variant 5, mRNA.	7	-	72645673-72645722	7q11.23b	0.273252	0.701581	0.779409	0.176965	0.757776	0.194893	ILMN_137077	0.332477	0.0249776	0.585821	0.517757	ILMN_137077	0.0881565	0.00377283	#N/A	C2.1
ILMN_17915	11046	SLC35D2	Homo sapiens solute carrier family 35, member D2 (SLC35D2), mRNA.	9	-	98123042-98123091	9q22.32b	0.106215	0.553664	0.360454	0.306792	0.758516	0.102224	ILMN_17915	-0.0424072	-0.108357	0.183313	0.368241	ILMN_17915	0.0612688	0.00369949	#N/A	C2.1
ILMN_4649	79901	CYBRD1	Homo sapiens cytochrome b reductase 1 (CYBRD1), mRNA.	2	+	172122282-172122331	2q31.1c	0.171832	-0.949362	0.569852	-0.387591	0.758768	-0.208887	ILMN_4649	0.906898	0.28461	0.536661	0.154625	ILMN_4649	0.054664	0.00077175	#N/A	C2.1
ILMN_25524	10908	NTE	Homo sapiens neuropathy target esterase (NTE), mRNA.	19	+	7532564-7532613	19p13.2e	0.465713	0.185492	0.843391	0.0499407	0.760733	-0.0770286	ILMN_25524	0.135083	0.0978808	0.266344	0.690081	ILMN_25524	0.324157	0.00630726	#N/A	C2.1
ILMN_21293	2114	ETS2	Homo sapiens v-ets erythroblastosis virus E26 oncogene homolog 2 (avian) (ETS2), mRNA.	21	+	39118332-39118381	21q22.2a	0.0604835	0.880523	0.268717	0.504499	0.761136	-0.136797	ILMN_21293	0.193567	-0.065536	0.702226	0.75414	ILMN_21293	0.683077	0.0016866	#N/A	C2.1
ILMN_11335	51802	ACCN5	Homo sapiens amiloride-sensitive cation channel 5, intestinal (ACCN5), mRNA.	4	-	156977371-156977420	4q32.1b	0.168202	0.442272	0.825959	0.0690232	0.763201	0.0946203	ILMN_11335	0.373818	0.106275	0.547644	0.802263	ILMN_11335	0.232082	0.000113996	#N/A	C2.1
ILMN_11327	6564	SLC15A1	Homo sapiens solute carrier family 15 (oligopeptide transporter), member 1 (SLC15A1), mRNA.	13	-	98134230-98134279	13q32.3a	0.0699809	2.6394	0.276884	1.54401	0.763288	-0.422099	ILMN_11327	0.527342	-0.00562865	2.05809	0.731974	ILMN_11327	0.281524	0.000257505	#N/A	C2.1
ILMN_22073	4232	MEST	Homo sapiens mesoderm specific transcript homolog (mouse) (MEST), transcript variant 2, mRNA.	7	+	129913417-129913466	7q32.2b	0.336111	0.641225	0.220902	0.821698	0.76426	0.197933	ILMN_22073	0.211847	0.181962	0.433493	0.660196	ILMN_22073	0.36621	0.00126868	#N/A	C2.1
ILMN_17181	51084	CRYL1	Homo sapiens crystallin, lambda 1 (CRYL1), mRNA.	13	-	19876087-19876136	13q12.11b	0.958635	0.0315358	0.978571	0.0163314	0.764651	-0.182218	ILMN_17181	0.398005	0.144301	0.504882	0.304547	ILMN_17181	0.0286333	0.000719058	#N/A	C2.1
ILMN_14785	6518	SLC2A5	Homo sapiens solute carrier family 2 (facilitated glucose/fructose transporter), member 5 (SLC2A5), mRNA.	1	-	9019938-9019987	1p36.23a	0.19504	1.7905	0.3994	1.15092	0.764717	-0.405742	ILMN_14785	1.5258	0.335836	2.62392	0.759326	ILMN_14785	0.0985559	0.000459217	#N/A	C2.1
ILMN_9607	23541	SEC14L2	Homo sapiens SEC14-like 2 (S. cerevisiae) (SEC14L2), mRNA.	22	+	29149357-29149406	22q12.2b	0.501288	0.418827	0.305587	0.642683	0.766596	-0.184071	ILMN_9607	0.240421	0.0474505	0.54187	0.495277	ILMN_9607	0.534458	0.00347991	#N/A	C2.1
ILMN_12069	79154	MGC4172	Homo sapiens short-chain dehydrogenase/reductase (MGC4172), mRNA.	17	+	32031237-32031286	17q12b	0.226731	0.977992	0.822548	0.178402	0.768079	-0.234682	ILMN_12069	0.675752	0.147086	1.28209	0.751903	ILMN_12069	0.0804004	9.74378e-06	#N/A	C2.1
ILMN_28254	284076	TTLL6	Homo sapiens tubulin tyrosine ligase-like family, member 6 (TTLL6), mRNA.	17	-	44194669-44194718	17q21.32c	0.0481742	1.52473	0.571583	0.418026	0.768706	0.216689	ILMN_28254	0.0501169	-0.141497	0.704135	0.683394	ILMN_28254	0.547963	0.000787113	#N/A	C2.1
ILMN_29135	130	ADH6	Homo sapiens alcohol dehydrogenase 6 (class V) (ADH6), mRNA.	4	-	100347709-100347758	4q23b	0.0950154	1.44198	0.539105	0.515271	0.768722	-0.245844	ILMN_29135	0.680729	0.0526405	1.52464	0.740653	ILMN_29135	0.192394	1.69952e-05	#N/A	C2.1
ILMN_21713	5948	RBP2	Homo sapiens retinol binding protein 2, cellular (RBP2), mRNA.	3	-	140656264-140656313	3q23a	0.296849	2.08926	0.446195	1.51635	0.769812	-0.579047	ILMN_21713	2.82936	0.32816	4.16351	0.708139	ILMN_21713	0.0649241	8.21992e-06	#N/A	C2.1
ILMN_18268	2169	FABP2	Homo sapiens fatty acid binding protein 2, intestinal (FABP2), mRNA.	4	-	120457984-120458033	4q26f	0.37167	0.911038	0.846684	0.195395	0.770448	-0.295042	ILMN_18268	1.30637	0.261801	1.90941	0.666974	ILMN_18268	0.0350056	1.25771e-05	#N/A	C2.1
ILMN_24291	160518	MGC24039	Homo sapiens hypothetical protein MGC24039 (MGC24039), mRNA.	12	-	31429419-31429468	12p11.21b	0.314906	0.433032	0.415614	0.349307	0.772146	-0.123396	ILMN_24291	0.118876	-0.0583707	0.39709	0.432337	ILMN_24291	0.40522	0.00896451	#N/A	C2.1
ILMN_4657	2819	GPD1	Homo sapiens glycerol-3-phosphate dehydrogenase 1 (soluble) (GPD1), mRNA.	12	+	48791203-48791252	12q13.13a	0.309718	0.857732	0.299758	0.876037	0.773388	-0.240392	ILMN_4657	0.994306	0.501735	1.54337	0.814989	ILMN_4657	0.0632575	7.33085e-05	#N/A	C2.1
ILMN_3745	54677	CROT	Homo sapiens carnitine O-octanoyltransferase (CROT), mRNA.	7	+	86360236-86360285	7q21.12a	0.783743	0.127319	0.551751	-0.277014	0.776327	-0.131811	ILMN_3745	0.421094	0.197268	0.550659	0.665256	ILMN_3745	0.0832099	0.00404497	#N/A	C2.1
ILMN_27530	284217	LAMA1	Homo sapiens laminin, alpha 1 (LAMA1), mRNA.	18	-	6933213-6933262	18p11.31a	0.972799	-0.0274802	0.941714	-0.058929	0.776423	0.229088	ILMN_27530	1.01441	0.354458	0.886124	0.461232	ILMN_27530	0.0175142	0.000622955	#N/A	C2.1
ILMN_15373	113278	C20orf54	Homo sapiens chromosome 20 open reading frame 54 (C20orf54), mRNA.	20	-	688957-689006	20p13f	0.109721	0.656798	0.327398	0.394478	0.778157	0.112286	ILMN_15373	0.192189	0.0679817	0.464445	0.56532	ILMN_15373	0.0402049	0.000944044	#N/A	C2.1
ILMN_22077	55450	CAMK2N1	Homo sapiens calcium/calmodulin-dependent protein kinase II inhibitor 1 (CAMK2N1), mRNA.	1	-	20682709-20682728:20682729-20682758	1p36.12b	0.0133464	2.76156	0.0127494	2.78257	0.781541	0.287493	ILMN_22077	0.449929	-0.020543	1.68696	0.422731	ILMN_22077	0.0884886	3.87699e-05	#N/A	C2.1
ILMN_26094	1573	CYP2J2	Homo sapiens cytochrome P450, family 2, subfamily J, polypeptide 2 (CYP2J2), mRNA.	1	-	60131825-60131874	1p32.1c	0.779557	0.177795	0.876783	-0.0984255	0.782377	-0.175457	ILMN_26094	0.711536	0.482836	0.888162	0.753593	ILMN_26094	0.0230464	0.00109128	#N/A	C2.1
ILMN_8355	3795	KHK	Homo sapiens ketohexokinase (fructokinase) (KHK), transcript variant a, mRNA.	2	+	27171172-27171221	2p23.3a	0.359644	0.742218	0.507222	0.534766	0.783082	-0.221038	ILMN_8355	0.837701	0.344332	1.31933	0.742807	ILMN_8355	0.0758244	3.75092e-05	#N/A	C2.1
ILMN_28374	54658	UGT1A1	Homo sapiens UDP glucuronosyltransferase 1 family, polypeptide A1 (UGT1A1), mRNA.	2	+	234334355-234334404	2q37.1d	0.126836	1.97196	0.136913	1.91842	0.783795	0.344918	ILMN_28374	1.19322	0.215567	2.00674	0.694837	ILMN_28374	0.240812	0.000795169	#N/A	C2.1
ILMN_4987	26	ABP1	Homo sapiens amiloride binding protein 1 (amine oxidase (copper-containing)) (ABP1), mRNA.	7	+	150189216-150189230:150189231-150189265	7q36.1c	0.00139386	2.94539	0.00506145	2.50691	0.785554	0.22116	ILMN_4987	0.122792	-0.125587	1.48491	0.593927	ILMN_4987	0.809416	0.00633712	#N/A	C2.1
ILMN_22616	200010	SLC5A9	Homo sapiens solute carrier family 5 (sodium/glucose cotransporter), member 9 (SLC5A9), mRNA.	1	+	48486565-48486614	1p33c	0.353808	0.61038	0.687827	0.262303	0.786101	-0.176973	ILMN_22616	0.36381	0.198449	0.757486	0.609709	ILMN_22616	0.0602967	0.00417783	#N/A	C2.1
ILMN_23410	54602	NDFIP2	Homo sapiens Nedd4 family interacting protein 2 (NDFIP2), mRNA.	13	+	79025825-79025874	13q31.1a	0.865155	0.0551458	0.264177	0.367918	0.786546	0.087985	ILMN_23410	0.148063	0.137497	0.131643	0.0106754	ILMN_23410	0.170197	0.0030308	#N/A	C2.1
ILMN_27601	58497	PRUNE	Homo sapiens prune homolog (Drosophila) (PRUNE), mRNA.	1	+	149274468-149274517	1q21.2d	0.272824	0.302482	0.947929	-0.0177582	0.789225	0.0727456	ILMN_27601	0.029859	-0.128817	0.144727	0.597817	ILMN_27601	0.0698904	0.0019007	#N/A	C2.1
ILMN_24809	54866	PPP1R14D	Homo sapiens protein phosphatase 1, regulatory (inhibitor) subunit 14D (PPP1R14D), mRNA.	15	-	38895204-38895251:38895452-38895453	15q15.1b	0.00851992	2.14167	0.491209	0.517844	0.791301	-0.198106	ILMN_24809	0.737895	0.345074	1.90778	0.971178	ILMN_24809	0.0533372	9.87975e-07	#N/A	C2.1
ILMN_28094	133418	EMB	Homo sapiens embigin homolog (mouse) (EMB), mRNA.	5	-	49730831-49730863:49730864-49730880	5q11.1c	0.0775982	1.17994	0.22913	0.787963	0.791495	-0.170386	ILMN_28094	0.458345	0.275566	1.13351	0.855379	ILMN_28094	0.193276	0.000103155	#N/A	C2.1
ILMN_13538	81788	NUAK2	Homo sapiens NUAK family, SNF1-like kinase, 2 (NUAK2), mRNA.	1	-	203538685-203538734	1q32.1g	0.186119	0.524665	0.534134	0.24271	0.796346	0.100368	ILMN_13538	0.248813	0.0836155	0.460962	0.64285	ILMN_13538	0.160529	0.00173664	#N/A	C2.1
ILMN_1501	253012	HEPACAM2	Homo sapiens HEPACAM family member 2 (HEPACAM2), transcript variant 2, mRNA.	7	-	92656231-92656280	7q21.3a	0.785702	0.145375	0.763418	0.160965	0.796514	-0.137858	ILMN_1501	0.493623	-0.00280214	0.63524	0.072512	ILMN_1501	0.0231617	0.00454405	#N/A	C2.1
ILMN_4236	345	APOC3	Homo sapiens apolipoprotein C-III (APOC3), mRNA.	11	+	116208899-116208948	11q23.3b	0.434543	1.29494	0.439158	1.28178	0.801418	-0.414069	ILMN_4236	2.19947	0.395059	3.05398	0.646445	ILMN_4236	0.0373436	7.176e-05	#N/A	C2.1
ILMN_1556	7104	TM4SF4	Homo sapiens transmembrane 4 L six family member 4 (TM4SF4), mRNA.	3	+	150703657-150703706	3q25.1a	0.280372	1.73876	0.677329	0.662327	0.801489	0.399664	ILMN_1556	1.24139	0.0851942	1.91094	0.419215	ILMN_1556	0.0611561	0.0068684	#N/A	C2.1
ILMN_1402	22921	MSRB2	Homo sapiens methionine sulfoxide reductase B2 (MSRB2), mRNA.	10	+	23449696-23449745	10p12.2a	0.0061992	0.842762	0.094508	0.485756	0.801629	-0.0706245	ILMN_1402	0.0968085	0.206356	0.553502	0.787099	ILMN_1402	0.117904	0.0025532	#N/A	C2.1
ILMN_12730	8856	NR1I2	Homo sapiens nuclear receptor subfamily 1, group I, member 2 (NR1I2), transcript variant 3, mRNA.	3	+	121019307-121019356	3q13.33a	0.0598946	0.709425	0.279746	0.39598	0.801983	0.0906656	ILMN_12730	0.137532	-0.0340532	0.446911	0.544567	ILMN_12730	0.0969054	0.00252382	#N/A	C2.1
ILMN_26080	59272	ACE2	Homo sapiens angiotensin I converting enzyme (peptidyl-dipeptidase A) 2 (ACE2), mRNA.	X	-	15489259-15489308	Xp22.2	0.158819	1.8251	0.688039	0.508802	0.802008	-0.317376	ILMN_26080	1.26113	0.224155	2.33236	0.787195	ILMN_26080	0.0796955	9.76261e-05	#N/A	C2.1
ILMN_14423	7429	VIL1	Homo sapiens villin 1 (VIL1), mRNA.	2	+	219013801-219013829:219022190-219022210	2q35e	0.00116471	3.41712	0.0018292	3.24468	0.80297	0.230539	ILMN_14423	0.608449	0.0859692	2.20174	0.700484	ILMN_14423	0.325223	2.98408e-06	#N/A	C2.1
ILMN_20358	11136	SLC7A9	Homo sapiens solute carrier family 7 (cationic amino acid transporter, y+ system), member 9 (SLC7A9), mRNA.	19	-	38013349-38013365:38013366-38013398	19q13.11a	0.135624	3.11998	0.447056	1.5584	0.80375	-0.506199	ILMN_20358	1.88712	0.236133	3.70021	0.751088	ILMN_20358	0.0516677	1.62321e-07	#N/A	C2.1
ILMN_18269	23474	ETHE1	Homo sapiens ethylmalonic encephalopathy 1 (ETHE1), mRNA.	19	-	48702772-48702821	19q13.31a	0.146838	0.91681	0.678036	0.256325	0.803845	0.153153	ILMN_18269	0.299423	-0.0365972	0.681251	0.594012	ILMN_18269	0.276263	0.00784273	#N/A	C2.1
ILMN_20085	6519	SLC3A1	Homo sapiens solute carrier family 3 (cystine, dibasic and neutral amino acid transporters, activator of cystine, dibasic and neutral amino acid transport), member 1 (SLC3A1), mRNA.	2	+	44393233-44393282	2p21d	0.448823	1.03735	0.449025	1.03688	0.804879	-0.336292	ILMN_20085	1.70006	0.292333	2.38688	0.601184	ILMN_20085	0.0589635	1.67941e-06	#N/A	C2.1
ILMN_15024	10	NAT2	Homo sapiens N-acetyltransferase 2 (arylamine N-acetyltransferase) (NAT2), mRNA.	8	+	18302877-18302926	8p22a	0.18714	1.75689	0.439162	1.01633	0.807023	-0.31885	ILMN_15024	1.62757	0.227023	2.66543	0.702371	ILMN_15024	0.0876482	1.09115e-06	#N/A	C2.1
ILMN_26130	6136	RPL12	Homo sapiens ribosomal protein L12 (RPL12), mRNA.	9	-	129251747-129251796	9q33.3b	0.00102967	0.724472	0.00391722	0.617065	0.807364	-0.0471166	ILMN_26130	-0.0753619	-0.0304717	0.310432	0.74182	ILMN_26130	0.530543	0.00441121	#N/A	C2.1
ILMN_28063	90407	TMEM41A	Homo sapiens transmembrane protein 41A (TMEM41A), mRNA.	3	-	186691783-186691832	3q27.2a	0.444676	0.321942	0.634099	0.199628	0.807661	-0.101902	ILMN_28063	0.233026	0.0881301	0.444948	0.64273	ILMN_28063	0.343652	0.00367324	#N/A	C2.1
ILMN_22391	3939	LDHA	Homo sapiens lactate dehydrogenase A (LDHA), mRNA.	11	+	18385623-18385672	11p15.1c	0.0694906	0.724151	0.338051	0.371346	0.812416	0.0910428	ILMN_22391	0.353055	0.320937	0.66961	0.836743	ILMN_22391	0.203154	0.00285286	#N/A	C2.1
ILMN_11347	55825	PECR	Homo sapiens peroxisomal trans-2-enoyl-CoA reductase (PECR), mRNA.	2	-	216612178-216612227	2q35b	0.955591	0.0372573	0.961345	0.0324255	0.814886	-0.156739	ILMN_11347	0.580461	0.30013	0.67746	0.60245	ILMN_11347	0.0900579	0.000591822	#N/A	C2.1
ILMN_3458	51087	YBX2	Homo sapiens Y box binding protein 2 (YBX2), mRNA.	17	-	7132333-7132382	17p13.1d	0.651473	0.46905	0.917683	0.107072	0.815839	-0.241406	ILMN_3458	0.438588	0.0270943	0.793816	0.447199	ILMN_3458	0.11041	0.000839206	#N/A	C2.1
ILMN_25566	404037	HAPLN4	Homo sapiens hyaluronan and proteoglycan link protein 4 (HAPLN4), mRNA.	19	-	19227488-19227537	19p13.11a	0.00732023	2.26253	0.156418	1.12153	0.816039	0.179834	ILMN_25566	0.161339	-0.112445	1.20269	0.666444	ILMN_25566	0.295132	0.00525331	#N/A	C2.1
ILMN_2667	7798	LUZP1	Homo sapiens leucine zipper protein 1 (LUZP1), mRNA.	1	-	23284175-23284224	1p36.12a	0.100133	0.677066	0.321302	0.400008	0.816059	-0.0927818	ILMN_2667	0.259181	0.0601413	0.644105	0.637098	ILMN_2667	0.16396	0.000404671	#N/A	C2.1
ILMN_27329	285172	FAM126B	Homo sapiens family with sequence similarity 126, member B (FAM126B), mRNA.	2	-	201552981-201553030	2q33.1e	0.221522	0.427217	0.515704	0.224243	0.816388	0.0797547	ILMN_27329	0.0205457	-0.135168	0.194277	0.690011	ILMN_27329	0.696619	0.00682887	#N/A	C2.1
ILMN_4227	8654	PDE5A	Homo sapiens phosphodiesterase 5A, cGMP-specific (PDE5A), transcript variant 3, mRNA.	4	-	120769341-120769390	4q27a	0.618206	0.175875	0.348995	0.332983	0.816548	-0.0816744	ILMN_4227	0.116006	-0.0863259	0.24478	0.081627	ILMN_4227	0.223414	0.000452072	#N/A	C2.1
ILMN_24997	89870	TRIM15	Homo sapiens tripartite motif-containing 15 (TRIM15), transcript variant 1, mRNA.	6	+	30248357-30248363:30248364-30248406	6p21.33b	3.01e-05	3.64069	0.00147879	2.51905	0.817145	-0.161788	ILMN_24997	0.3988	0.0381039	2.30004	0.85269	ILMN_24997	0.498944	0.00016447	#N/A	C2.1
ILMN_3558	11332	ACOT7	Homo sapiens acyl-CoA thioesterase 7 (ACOT7), transcript variant hBACHc, mRNA.	1	-	6341474-6341492:6341493-6341523	1p36.31a	0.201359	1.09078	0.886819	0.119184	0.819584	-0.191061	ILMN_3558	0.755915	0.117876	1.39684	0.707999	ILMN_3558	0.109213	0.000630466	#N/A	C2.1
ILMN_3166	81855	SFXN3	Homo sapiens sideroflexin 3 (SFXN3), mRNA.	10	+	102790811-102790860	10q24.31a	0.740612	0.167965	0.618223	0.253283	0.820318	-0.115165	ILMN_3166	0.0940735	-0.0435819	0.235638	0.25032	ILMN_3166	0.255257	0.00100338	#N/A	C2.1
ILMN_18140	159371	TMEM20	Homo sapiens transmembrane protein 20 (TMEM20), mRNA.	10	+	95652061-95652110	10q23.33b	0.649313	0.554241	0.867482	0.202944	0.820622	-0.275862	ILMN_18140	1.21673	0.227859	1.63178	0.677176	ILMN_18140	0.136991	0.000317516	#N/A	C2.1
ILMN_10394	51100	SH3GLB1	Homo sapiens SH3-domain GRB2-like endophilin B1 (SH3GLB1), mRNA.	1	+	86981431-86981480	1p22.3c-p22.3b	0.0186734	0.518242	0.114731	0.334787	0.820829	-0.0466831	ILMN_10394	0.13478	0.375252	0.417242	0.749105	ILMN_10394	0.136799	0.00593639	#N/A	C2.1
ILMN_1950	196446	C12orf28	Homo sapiens chromosome 12 open reading frame 28 (C12orf28), mRNA.	12	+	68638313-68638362	12q15c	0.0580076	1.79015	0.603924	0.470599	0.822124	-0.20341	ILMN_1950	0.735366	0.102788	1.73215	0.782271	ILMN_1950	0.113527	0.000267278	#N/A	C2.1
ILMN_17889	5504	PPP1R2	Homo sapiens protein phosphatase 1, regulatory (inhibitor) subunit 2 (PPP1R2), mRNA.	3	-	196722898-196722947	3q29e	0.638694	0.134837	0.499299	0.194563	0.822599	-0.0642556	ILMN_17889	-0.00943371	-0.140172	0.0901128	-0.0314007	ILMN_17889	0.0641236	0.00762849	#N/A	C2.1
ILMN_406	53354	PANK1	Homo sapiens pantothenate kinase 1 (PANK1), transcript variant gamma, mRNA.	10	-	91333536-91333585	10q23.31c	0.528526	-0.309635	0.877624	0.0753122	0.822921	0.10949	ILMN_406	0.33622	0.26	0.126657	-0.0339652	ILMN_406	0.0988669	0.00778523	#N/A	C2.1
ILMN_7599	91862	MARVELD3	Homo sapiens MARVEL domain containing 3 (MARVELD3), transcript variant 1, mRNA.	16	+	70220845-70220894	16q22.3a	0.602268	0.535654	0.447968	0.782779	0.82596	-0.225408	ILMN_7599	0.828323	0.110563	1.20885	0.497116	ILMN_7599	0.282458	0.000407824	#N/A	C2.1
ILMN_6467	27010	TPK1	Homo sapiens thiamin pyrophosphokinase 1 (TPK1), mRNA.	7	-	143780205-143780254	7q35a-q35b	0.470556	0.381396	0.356999	0.488771	0.825991	-0.115549	ILMN_6467	0.734781	0.503164	0.983254	0.756154	ILMN_6467	0.0739069	0.00205765	#N/A	C2.1
ILMN_17723	1576	CYP3A4	Homo sapiens cytochrome P450, family 3, subfamily A, polypeptide 4 (CYP3A4), mRNA.	7	-	99192613-99192662	7q22.1b	0.570841	1.04174	0.964944	0.0804691	0.831408	0.389994	ILMN_17723	2.05443	0.241717	2.3803	0.579694	ILMN_17723	0.0654467	0.00252294	#N/A	C2.1
ILMN_22268	1109	AKR1C4	Homo sapiens aldo-keto reductase family 1, member C4 (chlordecone reductase; 3-alpha hydroxysteroid dehydrogenase, type I; dihydrodiol dehydrogenase 4) (AKR1C4), mRNA.	10	+	5250719-5250723:5250724-5250768	10p15.1c	0.0132592	1.32101	0.580551	0.274482	0.832645	0.104638	ILMN_22268	0.46075	0.145062	1.06893	0.715997	ILMN_22268	0.0490517	0.00618247	#N/A	C2.1
ILMN_8970	229	ALDOB	Homo sapiens aldolase B, fructose-bisphosphate (ALDOB), mRNA.	9	-	103223654-103223703	9q31.1b	0.438055	-1.25347	0.379782	1.42255	0.833149	-0.338255	ILMN_8970	1.75761	0.474585	1.30001	0.157143	ILMN_8970	0.0480657	0.00107052	#N/A	C2.1
ILMN_27505	9429	ABCG2	Homo sapiens ATP-binding cassette, sub-family G (WHITE), member 2 (ABCG2), mRNA.	4	-	89230773-89230822	4q22.1b	0.457617	0.791669	0.803557	-0.263573	0.835229	-0.22035	ILMN_27505	0.8751	0.0923758	1.38111	0.658011	ILMN_27505	0.130192	0.00134734	#N/A	C2.1
ILMN_28286	123887	ZG16	Homo sapiens zymogen granule protein 16 (ZG16), mRNA.	16|NT_113929.1	+	79066-79115	0	0.233612	1.88155	0.202247	2.01939	0.835775	-0.322113	ILMN_28286	2.10132	0.260468	3.20315	0.594478	ILMN_28286	0.0845076	2.44694e-06	#N/A	C2.1
ILMN_10698	130589	GALM	Homo sapiens galactose mutarotase (aldose 1-epimerase) (GALM), mRNA.	2	+	38814645-38814694	2p22.1c	0.0029779	1.3868	0.157706	0.606116	0.836102	-0.0866976	ILMN_10698	0.108974	-0.104095	0.845722	0.794538	ILMN_10698	0.147284	1.75046e-05	#N/A	C2.1
ILMN_3575	26007	DAK	Homo sapiens dihydroxyacetone kinase 2 homolog (yeast) (DAK), mRNA.	11	+	60870653-60870702	11q12.2b	0.756628	0.194143	0.83275	-0.132209	0.837203	-0.128634	ILMN_3575	0.648966	0.315468	0.810355	0.683096	ILMN_3575	0.0351463	0.000281597	#N/A	C2.1
ILMN_6396	2984	GUCY2C	Homo sapiens guanylate cyclase 2C (heat stable enterotoxin receptor) (GUCY2C), mRNA.	12	-	14657175-14657224	12p13.1a	0.0890274	2.55856	0.489344	1.01031	0.839921	-0.293651	ILMN_6396	0.996515	0.0965605	2.42262	0.725065	ILMN_6396	0.0547452	2.41604e-06	#N/A	C2.1
ILMN_22038	389434	IYD	Homo sapiens iodotyrosine deiodinase (IYD), mRNA.	6	+	150766976-150767025	6q25.1b	0.180421	0.997819	0.642694	0.339116	0.840434	-0.146864	ILMN_22038	0.282772	-0.0514982	0.855113	0.484196	ILMN_22038	0.0659143	0.00155524	#N/A	C2.1
ILMN_7287	83715	ESPN	Homo sapiens espin (ESPN), mRNA.	1	+	6443278-6443327	1p36.31a	0.117101	1.26481	0.724737	-0.276356	0.841303	-0.156981	ILMN_7287	0.470636	0.000918538	1.18153	0.693975	ILMN_7287	0.0148456	0.00088055	#N/A	C2.1
ILMN_8552	55905	RNF114	Homo sapiens ring finger protein 114 (RNF114), mRNA.	20	+	48003627-48003676	20q13.13d	0.636703	0.117065	0.842561	0.0491206	0.841438	-0.0494762	ILMN_8552	0.00100497	-0.142823	0.0842754	0.323298	ILMN_8552	0.537488	0.0027441	#N/A	C2.1
ILMN_25059	3162	HMOX1	Homo sapiens heme oxygenase (decycling) 1 (HMOX1), mRNA.	22	+	34119915-34119964	22q12.3c	0.0718398	1.42492	0.784337	0.208512	0.842642	-0.151186	ILMN_25059	0.459747	0.239549	1.2478	0.843843	ILMN_25059	0.0581329	0.00174012	#N/A	C2.1
ILMN_13313	54810	GIPC2	Homo sapiens GIPC PDZ domain containing family, member 2 (GIPC2), mRNA.	1	+	78375169-78375218	1p31.1e	0.64163	0.328258	0.727984	0.245027	0.845129	-0.137478	ILMN_13313	0.318147	0.159377	0.551015	0.45627	ILMN_13313	0.0481999	0.00115031	#N/A	C2.1
ILMN_20492	84315	MON1A	Homo sapiens MON1 homolog A (yeast) (MON1A), mRNA.	3	-	49921794-49921837:49922556-49922561	3p21.31c	0.235417	0.433034	0.905036	-0.0428201	0.845912	-0.0697713	ILMN_20492	0.28666	0.124881	0.538063	0.8494	ILMN_20492	0.223002	0.000928692	#N/A	C2.1
ILMN_17135	2217	FCGRT	Homo sapiens Fc fragment of IgG, receptor, transporter, alpha (FCGRT), mRNA.	19	+	54721167-54721188:54721189-54721216	19q13.33b	0.497363	0.263571	0.821729	0.0870834	0.846381	-0.0748649	ILMN_17135	0.113447	-0.0942324	0.282665	0.123025	ILMN_17135	0.0193979	0.00507071	#N/A	C2.1
ILMN_6712	4224	MEP1A	Homo sapiens meprin A, alpha (PABA peptide hydrolase) (MEP1A), mRNA.	6	+	46915157-46915206	6p12.3e	0.0931656	3.45774	0.386265	1.74035	0.848074	-0.38155	ILMN_6712	1.85506	0.143253	3.7747	0.717643	ILMN_6712	0.0984613	2.0353e-06	#N/A	C2.1
ILMN_17149	5793	PTPRG	Homo sapiens protein tyrosine phosphatase, receptor type, G (PTPRG), mRNA.	3	+	62254527-62254576	3p14.2b	0.774182	0.117967	0.252232	0.477736	0.848796	-0.0783472	ILMN_17149	0.227294	0.0202154	0.325451	0.62878	ILMN_17149	0.575445	0.00301399	#N/A	C2.1
ILMN_28610	4907	NT5E	Homo sapiens 5'-nucleotidase, ecto (CD73) (NT5E), mRNA.	6	+	86261733-86261782	6q14.3c	0.671058	0.351458	0.520807	0.532846	0.852472	-0.153629	ILMN_28610	0.523793	0.0483957	0.776336	0.293138	ILMN_28610	0.203606	0.00192738	#N/A	C2.1
ILMN_27145	119467	CLRN3	Homo sapiens clarin 3 (CLRN3), mRNA.	10	-	129566434-129566483	10q26.2c	0.00985614	3.22109	0.148911	1.70272	0.853013	-0.213251	ILMN_27145	0.671608	0.036314	2.38878	0.803664	ILMN_27145	0.153725	1.03667e-06	#N/A	C2.1
ILMN_29792	788	SLC25A20	Homo sapiens solute carrier family 25 (carnitine/acylcarnitine translocase), member 20 (SLC25A20), nuclear gene encoding mitochondrial protein, mRNA.	3	-	48875045-48875094	3p21.31e	0.231677	0.679425	0.743457	0.182989	0.853511	0.103147	ILMN_29792	0.329367	0.168564	0.617506	0.806767	ILMN_29792	0.0869808	0.000303197	#N/A	C2.1
ILMN_26119	5997	RGS2	Homo sapiens regulator of G-protein signalling 2, 24kDa (RGS2), mRNA.	1	+	191047547-191047596	1q31.2b	0.258658	0.90099	0.782663	0.216892	0.85381	0.144804	ILMN_26119	1.02144	0.173356	1.39953	0.636806	ILMN_26119	0.0709731	3.80184e-05	#N/A	C2.1
ILMN_12792	116966	WDR17	Homo sapiens WD repeat domain 17 (WDR17), transcript variant 1, mRNA.	4	+	177337799-177337848	4q34.2a	0.0330789	0.421452	0.0289477	0.433171	0.855264	0.0341541	ILMN_12792	-0.0030574	-0.142553	0.190592	0.359579	ILMN_12792	0.77289	0.00817424	#N/A	C2.1
ILMN_13807	55711	MLSTD1	Homo sapiens male sterility domain containing 1 (MLSTD1), mRNA.	12	+	29366103-29366124:29376800-29376827	12p11.22a	0.00503868	1.93528	0.0270863	1.46942	0.856376	0.113441	ILMN_13807	0.48286	0.0951225	1.39378	0.768447	ILMN_13807	0.466899	0.00757356	#N/A	C2.1
ILMN_27171	112399	EGLN3	Homo sapiens egl nine homolog 3 (C. elegans) (EGLN3), mRNA.	14	-	33463218-33463267	14q13.1c	0.0334826	0.754961	0.842587	-0.0667829	0.856854	-0.0606557	ILMN_27171	0.0456194	-0.13437	0.453428	0.66738	ILMN_27171	0.0677572	0.00754971	#N/A	C2.1
ILMN_137423	978	CDA	Homo sapiens cytidine deaminase (CDA), mRNA.	1	+	20817796-20817845	1p36.12b	0.425322	0.590425	0.817944	0.169297	0.857608	0.131925	ILMN_137423	0.784978	0.086804	1.01423	0.503886	ILMN_137423	0.196715	0.00409947	#N/A	C2.1
ILMN_23976	1522	CTSZ	Homo sapiens cathepsin Z (CTSZ), mRNA.	20	-	57003862-57003911	20q13.32b	0.127917	0.628424	0.126555	0.630804	0.857754	0.071982	ILMN_23976	0.353543	0.197338	0.631763	0.723236	ILMN_23976	0.304938	0.00102564	#N/A	C2.1
ILMN_7342	9213	XPR1	Homo sapiens xenotropic and polytropic retrovirus receptor (XPR1), mRNA.	1	+	179121561-179121610	1q25.3a	0.413521	0.415111	0.402461	0.425185	0.857846	-0.0902396	ILMN_7342	0.332736	0.287546	0.585411	0.754627	ILMN_7342	0.175238	1.34457e-05	#N/A	C2.1
ILMN_13951	79861	TUBAL3	Homo sapiens tubulin, alpha-like 3 (TUBAL3), mRNA.	10	-	5425244-5425293	10p15.1c	0.133021	1.82693	0.406506	0.990538	0.860001	-0.208825	ILMN_13951	1.14182	0.179716	2.1597	0.696664	ILMN_13951	0.109728	0.0001677	#N/A	C2.1
ILMN_776	9926	LPGAT1	Homo sapiens lysophosphatidylglycerol acyltransferase 1 (LPGAT1), mRNA.	1	-	209985589-209985638	1q32.3a	0.223248	0.739687	0.462615	0.441086	0.866065	-0.100661	ILMN_776	0.505047	0.198981	0.925221	0.777146	ILMN_776	0.217441	0.000374147	#N/A	C2.1
ILMN_7438	11001	SLC27A2	Homo sapiens solute carrier family 27 (fatty acid transporter), member 2 (SLC27A2), mRNA.	15	+	48315450-48315499	15q21.2a	0.00694579	2.3394	0.238357	0.950282	0.869736	-0.130028	ILMN_7438	0.261592	0.0100492	1.49631	0.826804	ILMN_7438	0.297088	0.00227534	#N/A	C2.1
ILMN_28192	91703	ACY3	Homo sapiens aspartoacylase (aminocyclase) 3 (ACY3), mRNA.	11	-	67166740-67166770:67166771-67166789	11q13.2a	0.403658	0.666046	0.773545	0.227811	0.869757	-0.12973	ILMN_28192	0.73677	0.281033	1.13466	0.692179	ILMN_28192	0.146939	0.00741424	#N/A	C2.1
ILMN_19722	283537	LOC283537	Homo sapiens hypothetical protein LOC283537 (LOC283537), mRNA.	13	-	28172531-28172580	13q12.3a	0.800794	-0.244288	0.851609	-0.181049	0.870835	-0.157352	ILMN_19722	0.908414	0.317162	0.864946	0.513845	ILMN_19722	0.0549338	0.000363181	#N/A	C2.1
ILMN_29250	10380	BPNT1	Homo sapiens 3'(2'), 5'-bisphosphate nucleotidase 1 (BPNT1), mRNA.	1	-	218298840-218298889	1q41d	0.249539	0.611524	0.903536	0.0633623	0.871107	-0.0848389	ILMN_29250	0.0720887	-0.111471	0.42027	0.784791	ILMN_29250	0.457001	0.00400163	#N/A	C2.1
ILMN_26201	253558	LYCAT	Homo sapiens lysocardiolipin acyltransferase (LYCAT), transcript variant 2, mRNA.	2	+	30720268-30720317	2p23.1b	0.437942	0.286022	0.769384	0.107444	0.872009	-0.0590001	ILMN_26201	0.236883	0.417103	0.409394	0.818274	ILMN_26201	0.0606245	0.000875754	#N/A	C2.1
ILMN_7771	7421	VDR	Homo sapiens vitamin D (1,25- dihydroxyvitamin D3) receptor (VDR), transcript variant 1, mRNA.	12	-	46522051-46522100	12q13.11c	0.0077459	1.08152	0.621911	0.184166	0.874156	-0.0589948	ILMN_7771	0.168271	-0.033951	0.738528	0.791832	ILMN_7771	0.170671	0.00375019	#N/A	C2.1
ILMN_26967	5169	ENPP3	Homo sapiens ectonucleotide pyrophosphatase/phosphodiesterase 3 (ENPP3), mRNA.	6	+	132103150-132103199	6q23.2a	0.86448	0.155276	0.900879	0.113295	0.877092	0.140694	ILMN_26967	1.03	0.320133	1.03729	0.463932	ILMN_26967	0.0549389	0.00876794	#N/A	C2.1
ILMN_11988	2168	FABP1	Homo sapiens fatty acid binding protein 1, liver (FABP1), mRNA.	2	-	88206812-88206861	2p11.2d	0.0592683	3.72212	0.555066	1.12031	0.87848	-0.289109	ILMN_11988	1.87486	0.16009	3.88048	0.783519	ILMN_11988	0.0549311	1.05187e-06	#N/A	C2.1
ILMN_25079	80704	SLC19A3	Homo sapiens solute carrier family 19, member 3 (SLC19A3), mRNA.	2	-	228258197-228258246	2q36.3c	0.256486	1.15252	0.123497	1.58503	0.88059	0.150283	ILMN_25079	0.829741	0.515658	1.33086	0.659025	ILMN_25079	0.0518738	0.000156693	#N/A	C2.1
ILMN_29441	5442	POLRMT	Homo sapiens polymerase (RNA) mitochondrial (DNA directed) (POLRMT), nuclear gene encoding mitochondrial protein, mRNA.	19	-	568792-568841	19p13.3j	0.0599268	0.322397	0.181365	0.224212	0.88109	0.0245683	ILMN_29441	0.107166	0.296839	0.25608	0.623342	ILMN_29441	0.024012	0.00424666	#N/A	C2.1
ILMN_17094	95	ACY1	Homo sapiens aminoacylase 1 (ACY1), mRNA.	3	+	51997630-51997659:51997822-51997841	3p21.1e	0.0897863	1.23864	0.521348	0.454466	0.881625	0.105043	ILMN_17094	0.479647	0.145518	1.04645	0.78875	ILMN_17094	0.132082	0.000953516	#N/A	C2.1
ILMN_25990	84152	PPP1R1B	Homo sapiens protein phosphatase 1, regulatory (inhibitor) subunit 1B (PPP1R1B), transcript variant 1, mRNA.	17	+	35038404-35038453	17q12c	0.0264089	1.16332	0.344497	0.47157	0.882171	-0.0731716	ILMN_25990	-0.0136747	-0.141429	0.604569	0.707602	ILMN_25990	0.0739564	0.0020305	#N/A	C2.1
ILMN_15043	55640	FLVCR2	Homo sapiens feline leukemia virus subgroup C cellular receptor family, member 2 (FLVCR2), mRNA.	14	+	75183912-75183961	14q24.3b	0.0921303	1.52513	0.437186	0.684836	0.882393	-0.129494	ILMN_15043	0.80532	0.172606	1.63263	0.841402	ILMN_15043	0.181515	1.0556e-05	#N/A	C2.1
ILMN_15947	118471	PRAP1	Homo sapiens proline-rich acidic protein 1 (PRAP1), mRNA.	10	+	135015977-135016026	10q26.3f	0.0770614	2.48275	0.424837	1.08748	0.88265	-0.199672	ILMN_15947	1.20656	0.128185	2.54777	0.731729	ILMN_15947	0.0913992	6.58699e-06	#N/A	C2.1
ILMN_7370	196410	METTL7B	Homo sapiens methyltransferase like 7B (METTL7B), mRNA.	12	+	54364556-54364605	12q13.2b	0.0831275	1.61732	0.260726	1.02785	0.882942	-0.132578	ILMN_7370	0.598016	0.152277	1.47297	0.772865	ILMN_7370	0.266609	0.000820944	#N/A	C2.1
ILMN_28605	4225	MEP1B	Homo sapiens meprin A, beta (MEP1B), mRNA.	18	+	28051742-28051791	18q12.1e	0.20502	1.85735	0.370451	1.29992	0.88617	-0.205841	ILMN_28605	1.98033	0.335722	3.01193	0.692053	ILMN_28605	0.0368344	6.64172e-07	#N/A	C2.1
ILMN_18981	55532	SLC30A10	Homo sapiens solute carrier family 30, member 10 (SLC30A10), mRNA.	1	-	218155076-218155125	1q41d	0.295776	0.632696	0.297511	0.630368	0.886317	0.0854114	ILMN_18981	0.643499	0.25166	0.917141	0.520268	ILMN_18981	0.0693343	0.000593555	#N/A	C2.1
ILMN_25297	282679	AQP11	Homo sapiens aquaporin 11 (AQP11), mRNA.	11	+	76998148-76998197	11q14.1a	0.6095	-0.469504	0.985097	-0.0171166	0.887879	-0.129222	ILMN_25297	1.05755	0.482917	0.887408	0.564523	ILMN_25297	0.0410984	0.000312764	#N/A	C2.1
ILMN_10066	23035	PHLPPL	Homo sapiens PH domain and leucine rich repeat protein phosphatase-like (PHLPPL), mRNA.	16	-	70236741-70236790	16q22.3a	0.771182	0.245947	0.731395	0.29041	0.888002	-0.119007	ILMN_10066	0.926557	0.431332	1.10903	0.619811	ILMN_10066	0.021984	4.31819e-05	#N/A	C2.1
ILMN_26359	23590	PDSS1	Homo sapiens prenyl (decaprenyl) diphosphate synthase, subunit 1 (PDSS1), mRNA.	10	+	27071458-27071507	10p12.1b	0.220746	0.984334	0.550919	0.472862	0.889511	-0.109708	ILMN_26359	0.493927	0.139572	1.04095	0.867074	ILMN_26359	0.392224	0.000840051	#N/A	C2.1
ILMN_18211	89870	TRIM15	Homo sapiens tripartite motif-containing 15 (TRIM15), transcript variant 2, mRNA.	6	+	30248357-30248363:30248364-30248406	6p21.33b	5.19e-06	3.32118	0.00020481	2.46277	0.890391	0.0769037	ILMN_18211	0.296729	-0.0400092	1.91886	0.837605	ILMN_18211	0.684005	0.000172248	#N/A	C2.1
ILMN_17839	55848	C9orf46	Homo sapiens chromosome 9 open reading frame 46 (C9orf46), mRNA.	9	-	5351118-5351167	9p24.1c	0.157404	0.491864	0.465168	0.249645	0.892409	0.0459488	ILMN_17839	0.253868	0.227819	0.476826	0.60373	ILMN_17839	0.0578047	0.00760965	#N/A	C2.1
ILMN_9275	4640	MYO1A	Homo sapiens myosin IA (MYO1A), mRNA.	12	-	55708687-55708736	12q13.3a	0.0896709	1.09705	0.766555	0.185561	0.892669	-0.0842631	ILMN_9275	0.399312	0.0299338	0.989967	0.718334	ILMN_9275	0.124909	0.00132838	#N/A	C2.1
ILMN_12235	18	ABAT	Homo sapiens 4-aminobutyrate aminotransferase (ABAT), nuclear gene encoding mitochondrial protein, transcript variant 1, mRNA.	16	+	8675979-8676028	16p13.2b	0.205586	0.718906	0.182593	0.75856	0.89329	0.0747531	ILMN_12235	0.0834051	-0.116326	0.405482	0.214535	ILMN_12235	0.256528	0.00377155	#N/A	C2.1
ILMN_12170	64965	MRPS9	Homo sapiens mitochondrial ribosomal protein S9 (MRPS9), nuclear gene encoding mitochondrial protein, mRNA.	2	+	105082584-105082633	2q12.1d	0.990531	0.00368496	0.609094	0.159271	0.896371	-0.0404488	ILMN_12170	0.0441238	-0.103122	0.0661907	-0.0321216	ILMN_12170	0.578949	0.00162338	#N/A	C2.1
ILMN_4018	818	CAMK2G	Homo sapiens calcium/calmodulin-dependent protein kinase (CaM kinase) II gamma (CAMK2G), transcript variant 2, mRNA.	10	-	75242468-75242517	10q22.2a	0.116792	0.351012	0.114398	0.353467	0.900033	-0.0273	ILMN_4018	0.0949372	0.0160545	0.284093	0.563959	ILMN_4018	0.545079	0.00538053	#N/A	C2.1
ILMN_10644	51066	C3orf32	Homo sapiens chromosome 3 open reading frame 32 (C3orf32), mRNA.	3	-	8636562-8636611	3p26.1a	0.661686	0.459196	0.48935	0.727969	0.900802	0.13053	ILMN_10644	1.20125	0.333641	1.36559	0.533614	ILMN_10644	0.0608183	0.000133211	#N/A	C2.1
ILMN_11681	84152	PPP1R1B	Homo sapiens protein phosphatase 1, regulatory (inhibitor) subunit 1B (dopamine and cAMP regulated phosphoprotein, DARPP-32) (PPP1R1B), transcript variant 2, mRNA.	17	+	35038404-35038453	17q12c	0.0161888	1.51868	0.0384491	1.28336	0.901617	0.0727778	ILMN_11681	0.0519922	-0.129431	0.774943	0.540285	ILMN_11681	0.333134	0.00132243	#N/A	C2.1
ILMN_13440	84281	MGC13057	Homo sapiens hypothetical protein MGC13057 (MGC13057), mRNA.	2	+	190773106-190773119:190773120-190773155	2q32.2b	0.57017	0.519943	0.886369	0.130385	0.902911	-0.111294	ILMN_13440	1.0459	0.315278	1.36152	0.71777	ILMN_13440	0.0601013	7.60384e-05	#N/A	C2.1
ILMN_17145	91614	LOC91614	Homo sapiens novel 58.3 KDA protein (LOC91614), mRNA.	11	+	33009557-33009606	11p13d	0.830125	0.169555	0.827691	0.172026	0.903481	-0.0958022	ILMN_17145	0.766289	0.302643	0.898968	0.4425	ILMN_17145	0.0429141	0.00524486	#N/A	C2.1
ILMN_7949	9843	HEPH	Homo sapiens hephaestin (HEPH), transcript variant 1, mRNA.	X	+	65300986-65301035	Xq12a	0.0339252	2.31385	0.38	0.915308	0.903788	-0.124895	ILMN_7949	0.564652	-0.0441882	1.78402	0.757318	ILMN_7949	0.315169	8.60016e-05	#N/A	C2.1
ILMN_22654	140711	C20orf118	Homo sapiens chromosome 20 open reading frame 118 (C20orf118), mRNA.	20	+	34955808-34955857	20q11.23a	0.0253735	2.23477	0.0610341	1.8385	0.904284	0.113144	ILMN_22654	0.469709	0.00452159	1.53052	0.664342	ILMN_22654	0.375809	0.000168894	#N/A	C2.1
ILMN_21010	57579	FAM135A	Homo sapiens family with sequence similarity 135, member A (FAM135A), mRNA.	6	+	71323197-71323246	6q13a	0.0274844	0.980241	0.294628	0.445114	0.907304	0.0488162	ILMN_21010	0.106107	-0.110908	0.57182	0.805893	ILMN_21010	0.593875	0.000477247	#N/A	C2.1
ILMN_7320	10050	SLC17A4	Homo sapiens solute carrier family 17 (sodium phosphate), member 4 (SLC17A4), mRNA.	6	+	25888048-25888097	6p22.2a	0.513533	0.397929	0.778186	-0.170853	0.907373	0.0705172	ILMN_7320	0.644485	0.216778	0.808191	0.771327	ILMN_7320	0.0756561	9.78543e-05	#N/A	C2.1
ILMN_2779	53841	MUCDHL	Homo sapiens mucin and cadherin-like (MUCDHL), transcript variant 2, mRNA.	11	-	606784-606833	11p15.5d	0.0171329	2.51609	0.181038	1.34598	0.909661	0.111773	ILMN_2779	0.631517	0.062032	1.83368	0.695555	ILMN_2779	0.0437404	2.90467e-05	#N/A	C2.1
ILMN_22829	5184	PEPD	Homo sapiens peptidase D (PEPD), mRNA.	19	-	38569970-38570019	19q13.11b	0.642242	0.346223	0.650006	0.338124	0.910867	-0.0832264	ILMN_22829	0.829055	0.285161	1.04378	0.557509	ILMN_22829	0.110118	0.00400226	#N/A	C2.1
ILMN_138636	1080	CFTR	Homo sapiens cystic fibrosis transmembrane conductance regulator, ATP-binding cassette (sub-family C, member 7) (CFTR), mRNA.	7	+	117095700-117095749	7q31.2c	0.018499	2.14095	0.203564	1.10135	0.916782	-0.0887835	ILMN_138636	0.314327	-0.036364	1.42919	0.848835	ILMN_138636	0.34139	8.58713e-06	#N/A	C2.1
ILMN_12180	3174	HNF4G	Homo sapiens hepatocyte nuclear factor 4, gamma (HNF4G), mRNA.	8	+	76641068-76641117	8q21.11c	0.235518	0.818795	0.460339	0.504343	0.920222	-0.0679822	ILMN_12180	0.540905	0.205855	0.984294	0.670217	ILMN_12180	0.0651378	8.76145e-06	#N/A	C2.1
ILMN_24929	5174	PDZK1	Homo sapiens PDZ domain containing 1 (PDZK1), mRNA.	1	+	144473658-144473686:144474927-144474947	1q21.1b	0.220127	1.26109	0.641527	0.471484	0.923227	0.0973541	ILMN_24929	0.824017	0.125064	1.40588	0.650737	ILMN_24929	0.0864923	0.000149683	#N/A	C2.1
ILMN_19014	3294	HSD17B2	Homo sapiens hydroxysteroid (17-beta) dehydrogenase 2 (HSD17B2), mRNA.	16	+	80689377-80689426	16q23.3a	0.0514837	1.83643	0.65348	0.40535	0.925318	0.0844425	ILMN_19014	0.368126	-0.0547476	1.24412	0.598074	ILMN_19014	0.0876228	0.0082999	#N/A	C2.1
ILMN_23856	4147	MATN2	Homo sapiens matrilin 2 (MATN2), transcript variant 1, mRNA.	8	+	99117381-99117430	8q22.1e-q22.2a	0.222701	0.841737	0.182443	0.92359	0.929174	0.0602791	ILMN_23856	0.265589	-0.0188657	0.656318	0.297862	ILMN_23856	0.21172	0.00422026	#N/A	C2.1
ILMN_29070	346606	MOGAT3	Homo sapiens monoacylglycerol O-acyltransferase 3 (MOGAT3), mRNA.	7	-	100626016-100626065	7q22.1d	0.0957171	1.38517	0.349689	0.759907	0.929979	-0.0706658	ILMN_29070	0.677906	0.0904386	1.40582	0.705116	ILMN_29070	0.205231	0.000142912	#N/A	C2.1
ILMN_16218	1124	CHN2	Homo sapiens chimerin (chimaerin) 2 (CHN2), mRNA.	7	+	29519365-29519414	7p15.1c	0.379749	0.604672	0.642519	0.317429	0.930567	0.0594371	ILMN_16218	0.608228	0.218356	0.880845	0.550155	ILMN_16218	0.0272801	0.000141626	#N/A	C2.1
ILMN_11569	27141	CIDEB	Homo sapiens cell death-inducing DFFA-like effector b (CIDEB), mRNA.	14	-	23844334-23844383	14q12a	0.259084	1.08634	0.7491	0.303574	0.931054	-0.0820292	ILMN_11569	1.04016	0.291246	1.62434	0.764362	ILMN_11569	0.0527296	0.000123338	#N/A	C2.1
ILMN_1381	6799	SULT1A2	Homo sapiens sulfotransferase family, cytosolic, 1A, phenol-preferring, member 2 (SULT1A2), transcript variant 1, mRNA.	16	-	28512166-28512168:28512264-28512310	16p11.2e	0.458108	0.65268	0.811659	0.20838	0.934265	-0.072085	ILMN_1381	0.687821	0.241041	1.0502	0.71975	ILMN_1381	0.0916399	0.000399216	#N/A	C2.1
ILMN_30037	123264	OSTbeta	Homo sapiens organic solute transporter beta (OSTbeta), mRNA.	15	+	63130924-63130973	15q22.31b	0.664548	0.536199	0.46355	0.910163	0.937935	-0.096072	ILMN_30037	1.72275	0.440408	2.03888	0.68631	ILMN_30037	0.0591163	5.97324e-05	#N/A	C2.1
ILMN_6386	29974	A1CF	Homo sapiens APOBEC1 complementation factor (A1CF), transcript variant 3, mRNA.	10	-	52280485-52280534	10q11.23c	0.114955	1.56813	0.285698	1.04495	0.94043	-0.0721574	ILMN_6386	0.885071	0.143666	1.70521	0.670971	ILMN_6386	0.125901	4.84734e-06	#N/A	C2.1
ILMN_16288	5009	OTC	Homo sapiens ornithine carbamoyltransferase (OTC), mRNA.	X	+	38156192-38156196:38165220-38165264	Xp11.4e	0.00043221	5.46228	0.0364467	2.93283	0.940674	-0.0989589	ILMN_16288	0.602679	-0.0538147	3.3833	0.739993	ILMN_16288	0.0706293	4.62339e-05	#N/A	C2.1
ILMN_22491	79817	MOBKL2B	Homo sapiens MOB1, Mps One Binder kinase activator-like 2B (yeast) (MOBKL2B), mRNA.	9	-	27315805-27315854	9p21.2a	0.129675	0.614213	0.821923	0.0887967	0.942133	0.0286225	ILMN_22491	0.116492	-0.0886743	0.409287	0.595135	ILMN_22491	0.0731478	0.00100183	#N/A	C2.1
ILMN_10502	54414	SIAE	Homo sapiens sialic acid acetylesterase (SIAE), mRNA.	11	-	124011255-124011304	11q24.2a	0.879411	-0.065182	0.587131	0.234046	0.943474	0.0304561	ILMN_10502	0.223198	-0.00144085	0.175379	0.089388	ILMN_10502	0.548396	0.00947248	#N/A	C2.1
ILMN_29550	248	ALPI	Homo sapiens alkaline phosphatase, intestinal (ALPI), mRNA.	2	+	233032776-233032825	2q37.1c	0.323688	0.966188	0.697348	0.37701	0.949605	0.0611621	ILMN_29550	1.22	0.336393	1.67251	0.740572	ILMN_29550	0.0332714	2.21456e-06	#N/A	C2.1
ILMN_22042	6532	SLC6A4	Homo sapiens solute carrier family 6 (neurotransmitter transporter, serotonin), member 4 (SLC6A4), mRNA.	17	-	25549322-25549371	17q11.2c	0.218082	1.20283	0.734698	0.32544	0.95029	-0.0597908	ILMN_22042	0.819605	0.262215	1.45092	0.647374	ILMN_22042	0.0142161	0.00232355	#N/A	C2.1
ILMN_8618	29881	NPC1L1	Homo sapiens NPC1 (Niemann-Pick disease, type C1, gene)-like 1 (NPC1L1), mRNA.	7	-	44518893-44518942	7p13d	0.0169298	2.2813	0.106651	1.48354	0.950456	0.0553732	ILMN_8618	0.556154	0.051243	1.66912	0.795346	ILMN_8618	0.318919	4.27899e-05	#N/A	C2.1
ILMN_12238	5918	RARRES1	Homo sapiens retinoic acid receptor responder (tazarotene induced) 1 (RARRES1), transcript variant 1, mRNA.	3	-	159905332-159905381	3q25.32b-q25.33a	0.141215	1.66599	0.585623	0.60363	0.950601	-0.0683533	ILMN_12238	0.478908	-0.054925	1.34608	0.748608	ILMN_12238	0.737188	0.00962705	#N/A	C2.1
ILMN_14774	1015	CDH17	Homo sapiens cadherin 17, LI cadherin (liver-intestine) (CDH17), mRNA.	8	-	95208696-95208745	8q22.1b	0.0395239	4.67802	0.286291	2.3333	0.95171	-0.130733	ILMN_14774	1.17748	0.0353614	3.58186	0.743509	ILMN_14774	0.123885	3.07741e-05	#N/A	C2.1
ILMN_20371	152559	PAQR3	Homo sapiens progestin and adipoQ receptor family member III (PAQR3), mRNA.	4	-	80058537-80058586	4q21.21a	0.600958	0.321487	0.621177	0.303653	0.954161	0.035219	ILMN_20371	0.629699	0.338453	0.772833	0.57433	ILMN_20371	0.0965384	0.00764776	#N/A	C2.1
ILMN_17827	7857	SCG2	Homo sapiens secretogranin II (chromogranin C) (SCG2), mRNA.	2	-	224170223-224170272	2q36.1d	0.0361378	1.72669	0.147786	1.15976	0.954479	0.0446044	ILMN_17827	0.855603	0.242018	1.69665	0.654645	ILMN_17827	0.0349049	0.00015074	#N/A	C2.1
ILMN_4761	6818	SULT1A3	Homo sapiens sulfotransferase family, cytosolic, 1A, phenol-preferring, member 3 (SULT1A3), transcript variant 2, mRNA.	16	+	30120056-30120105	16p11.2d	0.0978554	1.15532	0.436996	0.528686	0.955238	0.037906	ILMN_4761	0.25938	-0.0077132	0.818087	0.745404	ILMN_4761	0.333434	0.00201833	#N/A	C2.1
ILMN_22648	84519	ACRBP	Homo sapiens acrosin binding protein (ACRBP), mRNA.	12	-	6617745-6617794	12p13.31d	0.109331	0.592436	0.528661	0.227108	0.956959	-0.0193626	ILMN_22648	0.0656309	-0.120456	0.37153	0.672816	ILMN_22648	0.62996	0.00783729	#N/A	C2.1
ILMN_21651	634	CEACAM1	Homo sapiens carcinoembryonic antigen-related cell adhesion molecule 1 (biliary glycoprotein) (CEACAM1), transcript variant 1, mRNA.	19	-	47703395-47703444	19q13.2c	0.114818	1.29545	0.573519	0.450488	0.957631	-0.0423596	ILMN_21651	0.98833	0.502054	1.65724	0.914364	ILMN_21651	0.0399284	8.69688e-05	#N/A	C2.1
ILMN_139066	10166	SLC25A15	Homo sapiens solute carrier family 25 (mitochondrial carrier; ornithine transporter) member 15 (SLC25A15), nuclear gene encoding mitochondrial protein, mRNA.	13	+	40284295-40284344	13q14.11a	0.902882	-0.0703022	0.850658	0.108503	0.958143	0.0302339	ILMN_139066	0.448463	0.284635	0.398194	0.329833	ILMN_139066	0.0596092	0.00113435	#N/A	C2.1
ILMN_11273	341116	MS4A10	Homo sapiens membrane-spanning 4-domains, subfamily A, member 10 (MS4A10), mRNA.	11	+	60325214-60325263	11q12.2a	0.40104	1.57071	0.535718	1.1539	0.958413	0.0967171	ILMN_11273	2.39061	0.339739	3.1276	0.650115	ILMN_11273	0.0504744	0.00021462	#N/A	C2.1
ILMN_22479	7364	UGT2B7	Homo sapiens UDP glucuronosyltransferase 2 family, polypeptide B7 (UGT2B7), mRNA.	4	+	70012868-70012917	4q13.2c	0.622988	0.512496	0.946355	0.0699436	0.958943	0.0535127	ILMN_22479	0.935982	0.262627	1.16547	0.497751	ILMN_22479	0.0145311	0.00197632	#N/A	C2.1
ILMN_962	84647	PLA2G12B	Homo sapiens phospholipase A2, group XIIB (PLA2G12B), mRNA.	10	-	74364997-74365046	10q22.1g	0.639397	0.525618	0.659482	0.494155	0.960438	-0.0555034	ILMN_962	1.4962	0.381415	1.78676	0.600815	ILMN_962	0.0273592	6.4413e-05	#N/A	C2.1
ILMN_10719	10223	GPA33	Homo sapiens glycoprotein A33 (transmembrane) (GPA33), mRNA.	1	-	165289017-165289066	1q24.1c	0.0093751	3.62675	0.312395	1.31446	0.96073	0.0632905	ILMN_10719	0.856412	0.0837835	2.63814	0.829468	ILMN_10719	0.114161	0.00043299	#N/A	C2.1
ILMN_23504	335	APOA1	Homo sapiens apolipoprotein A-I (APOA1), mRNA.	11	-	116211725-116211733:116211734-116211774	11q23.3b	0.785951	-0.544319	0.858776	-0.356457	0.9611	-0.0976757	ILMN_23504	2.67644	0.314875	2.45312	0.497853	ILMN_23504	0.062801	0.00133178	#N/A	C2.1
ILMN_3440	2564	GABRE	Homo sapiens gamma-aminobutyric acid (GABA) A receptor, epsilon (GABRE), transcript variant 4, mRNA.	X	-	150872289-150872338	Xq28d	0.572338	-0.168845	0.300116	-0.31268	0.962949	-0.0138394	ILMN_3440	0.230648	0.0715724	0.153145	0.415556	ILMN_3440	0.20192	0.00632295	#N/A	C2.1
ILMN_7660	84699	CREB3L3	Homo sapiens cAMP responsive element binding protein 3-like 3 (CREB3L3), mRNA.	19	+	4123969-4124018	19p13.3e	0.0655404	1.84478	0.374459	0.862118	0.963369	-0.0441632	ILMN_7660	1.20826	0.354114	2.15273	0.824803	ILMN_7660	0.0468668	4.06464e-05	#N/A	C2.1
ILMN_137281	10124	ARL4	Homo sapiens ADP-ribosylation factor-like 4 (ARL4), transcript variant 1, mRNA.	7	+	12693798-12693847	7p21.3a	0.953469	0.0300256	0.829091	-0.111135	0.963895	-0.0232923	ILMN_137281	0.37026	0.13076	0.396919	0.5814	ILMN_137281	0.167819	0.000134874	#N/A	C2.1
ILMN_5085	5140	PDE3B	Homo sapiens phosphodiesterase 3B, cGMP-inhibited (PDE3B), mRNA.	11	+	14848310-14848359	11p15.2b	0.843094	0.0858331	0.345043	0.413654	0.965268	-0.0188738	ILMN_5085	0.264451	-0.0083207	0.316804	0.495609	ILMN_5085	0.686494	0.00349616	#N/A	C2.1
ILMN_18642	54985	HCFC1R1	Homo sapiens host cell factor C1 regulator 1 (XPO1 dependent) (HCFC1R1), transcript variant 2, mRNA.	16	-	3012708-3012757	16p13.3d	0.11628	0.531391	0.0765677	0.604089	0.965385	0.0142542	ILMN_18642	-0.101421	-0.0320515	0.157147	0.404371	ILMN_18642	0.682965	0.00206912	#N/A	C2.1
ILMN_18250	388595	TMEM82	Homo sapiens transmembrane protein 82 (TMEM82), mRNA.	1	+	15946733-15946782	1p36.21a	0.0351263	1.73294	0.729704	0.269694	0.967431	0.0318258	ILMN_18250	0.506134	0.0895831	1.35669	0.82005	ILMN_18250	0.0610545	0.000958492	#N/A	C2.1
ILMN_29456	5105	PCK1	Homo sapiens phosphoenolpyruvate carboxykinase 1 (soluble) (PCK1), mRNA.	20	+	55574072-55574121	20q13.31a	0.438649	0.952777	0.76314	0.368492	0.969019	-0.0474407	ILMN_29456	0.74511	0.0668088	1.24522	0.589979	ILMN_29456	0.279873	0.00609796	#N/A	C2.1
ILMN_13682	56961	SHD	Homo sapiens Src homology 2 domain containing transforming protein D (SHD), mRNA.	19	+	4241648-4241697	19p13.3d	0.0844308	1.74626	0.586541	0.532869	0.970981	0.0355178	ILMN_13682	0.0499596	-0.141872	0.905331	0.49522	ILMN_13682	0.472932	0.00841373	#N/A	C2.1
ILMN_10128	2710	GK	Homo sapiens glycerol kinase (GK), transcript variant 2, mRNA.	X	+	30648944-30648993	Xp21.2a	0.283447	1.02485	0.43199	0.746019	0.970991	0.0342719	ILMN_10128	1.02529	0.411763	1.52058	0.783722	ILMN_10128	0.0832916	0.000693284	#N/A	C2.1
ILMN_10184	91862	MARVELD3	Homo sapiens MARVEL domain containing 3 (MARVELD3), transcript variant 2, mRNA.	16	+	70220845-70220894	16q22.3a	0.274003	0.894538	0.269728	0.902785	0.971224	-0.0290807	ILMN_10184	0.601381	0.0554809	1.06319	0.56581	ILMN_10184	0.334982	3.44427e-05	#N/A	C2.1
ILMN_26918	386757	FLJ43855	Homo sapiens similar to sodium- and chloride-dependent creatine transporter (FLJ43855), mRNA.	16	-	32801552-32801601	16p11.2b	0.242371	0.683839	0.75252	0.181663	0.971492	-0.0205649	ILMN_26918	0.31651	0.112133	0.668712	0.753016	ILMN_26918	0.340794	0.00778868	#N/A	C2.1
ILMN_3909	374907	B3GNT8	Homo sapiens UDP-GlcNAc:betaGal beta-1,3-N-acetylglucosaminyltransferase 8 (B3GNT8), mRNA.	19	-	46623311-46623329:46623330-46623360	19q13.2c	0.542385	0.287165	0.324538	0.46773	0.972309	0.0162907	ILMN_3909	0.586003	0.316747	0.72144	0.38769	ILMN_3909	0.0121936	8.3404e-05	#N/A	C2.1
ILMN_26859	5357	PLS1	Homo sapiens plastin 1 (I isoform) (PLS1), mRNA.	3	+	143914464-143914513	3q23d	0.0680302	0.99145	0.108476	0.864098	0.974425	0.0167328	ILMN_26859	0.431128	0.395055	0.918487	0.708834	ILMN_26859	0.0759922	0.00114663	#N/A	C2.1
ILMN_27355	148479	PHF13	Homo sapiens PHD finger protein 13 (PHF13), mRNA.	1	+	6606421-6606470	1p36.31a	0.011031	0.808748	0.00326692	0.962165	0.975927	0.0088733	ILMN_27355	0.0217079	-0.135626	0.421645	0.646062	ILMN_27355	0.716823	0.000928818	#N/A	C2.1
ILMN_11664	11234	HPS5	Homo sapiens Hermansky-Pudlak syndrome 5 (HPS5), transcript variant 1, mRNA.	11	-	18295883-18295932	11p15.1d-p15.1c	0.0747106	0.627497	0.304284	0.352522	0.976104	0.0101498	ILMN_11664	0.238668	0.254843	0.547341	0.845876	ILMN_11664	0.169536	0.000387541	#N/A	C2.1
ILMN_7268	135932	TMEM139	Homo sapiens transmembrane protein 139 (TMEM139), mRNA.	7	+	142695101-142695150	7q34f	0.673668	0.280243	0.383446	-0.584052	0.977614	-0.018634	ILMN_7268	0.630002	0.0993358	0.779441	0.558487	ILMN_7268	0.0368261	0.00185051	#N/A	C2.1
ILMN_20063	5337	PLD1	Homo sapiens phospholipase D1, phosphatidylcholine-specific (PLD1), mRNA.	3	-	172801393-172801442	3q26.31a	0.592775	0.219125	0.844825	0.0799556	0.978006	-0.0112571	ILMN_20063	0.375803	0.287091	0.490994	0.590239	ILMN_20063	0.0751858	0.00552641	#N/A	C2.1
ILMN_12219	51170	HSD17B11	Homo sapiens hydroxysteroid (17-beta) dehydrogenase 11 (HSD17B11), mRNA.	4	-	88476914-88476963	4q22.1a	0.000864192	1.63661	0.0196605	1.06673	0.978643	0.0114578	ILMN_12219	0.136352	-0.085216	0.948926	0.71995	ILMN_12219	0.337837	0.000485489	#N/A	C2.1
ILMN_21205	64080	RBKS	Homo sapiens ribokinase (RBKS), mRNA.	2	-	27857890-27857939	2p23.2b	0.285702	0.659173	0.564382	0.35243	0.979372	-0.0157487	ILMN_21205	0.375219	0.0854962	0.71268	0.566409	ILMN_21205	0.0980011	0.000285291	#N/A	C2.1
ILMN_656	9058	SLC13A2	Homo sapiens solute carrier family 13 (sodium-dependent dicarboxylate transporter), member 2 (SLC13A2), mRNA.	17	+	23848321-23848370	17q11.2a	0.246616	0.749576	0.606863	0.328627	0.980586	0.0154922	ILMN_656	0.617085	0.217766	0.984126	0.698455	ILMN_656	0.10712	0.000849611	#N/A	C2.1
ILMN_1016	733	C8G	Homo sapiens complement component 8, gamma polypeptide (C8G), mRNA.	9	+	138960794-138960839:138960924-138960927	9q34.3e	0.444436	0.815142	0.818563	0.242968	0.981583	0.0244357	ILMN_1016	1.296	0.317719	1.69135	0.646806	ILMN_1016	0.0221224	8.97271e-05	#N/A	C2.1
ILMN_26019	79853	TM4SF20	Homo sapiens transmembrane 4 L six family member 20 (TM4SF20), mRNA.	2	-	227935490-227935539	2q36.3c	0.335065	2.1288	0.488209	1.52256	0.982072	-0.0490779	ILMN_26019	2.48016	0.356826	3.5691	0.718934	ILMN_26019	0.0497856	1.44977e-05	#N/A	C2.1
ILMN_10715	25823	TPSG1	Homo sapiens tryptase gamma 1 (TPSG1), mRNA.	16	-	1211828-1211877	16p13.3e	0.158162	0.86287	0.748462	0.191663	0.984285	-0.0117586	ILMN_10715	0.66694	0.151965	1.10425	0.782831	ILMN_10715	0.254618	0.00227183	#N/A	C2.1
ILMN_24708	125950	RAVER1	Homo sapiens RAVER1 (RAVER1), mRNA.	19	-	10287954-10288003	19p13.2c	0.298303	0.219331	0.71716	0.0755281	0.985248	0.00384907	ILMN_24708	0.150053	0.0822004	0.257794	0.718692	ILMN_24708	0.370475	0.00561041	#N/A	C2.1
ILMN_9004	83862	TMEM120A	Homo sapiens transmembrane protein 120A (TMEM120A), mRNA.	7	-	75454418-75454425:75454426-75454467	7q11.23e	0.587843	0.207244	0.659259	0.168412	0.985912	0.00672861	ILMN_9004	0.0780805	-0.0658668	0.178338	0.176753	ILMN_9004	0.0380902	0.000729268	#N/A	C2.1
ILMN_29202	3357	HTR2B	Homo sapiens 5-hydroxytryptamine (serotonin) receptor 2B (HTR2B), mRNA.	2	-	231681552-231681601	2q37.1b	0.00995431	1.38144	0.000614723	1.95888	0.98789	-0.00750132	ILMN_29202	-0.108978	-0.107132	0.585495	0.717585	ILMN_29202	0.0706999	0.00053063	#N/A	C2.1
ILMN_3050	2948	GSTM4	Homo sapiens glutathione S-transferase M4 (GSTM4), transcript variant 1, mRNA.	1	+	110003000-110003049	1p13.3b	0.960895	0.0391402	0.881085	0.119446	0.988346	-0.0116598	ILMN_3050	0.646154	0.235888	0.671554	0.377744	ILMN_3050	0.0762545	0.00418046	#N/A	C2.1
ILMN_7155	65084	TMEM135	Homo sapiens transmembrane protein 135 (TMEM135), mRNA.	11	+	86712023-86712072	11q14.2a-q14.2b	0.442979	0.286667	0.979124	0.00970951	0.989715	0.00478299	ILMN_7155	0.272544	0.173313	0.413486	0.607551	ILMN_7155	0.0948564	0.00870061	#N/A	C2.1
ILMN_13361	337	APOA4	Homo sapiens apolipoprotein A-IV (APOA4), mRNA.	11	-	116196925-116196974	11q23.3b	0.382327	2.0654	0.467385	1.71332	0.990456	-0.028025	ILMN_13361	3.17065	0.319718	4.21737	0.719771	ILMN_13361	0.0875031	2.15957e-06	#N/A	C2.1
ILMN_27173	5445	PON2	Homo sapiens paraoxonase 2 (PON2), transcript variant 1, mRNA.	7	-	94872619-94872668	7q21.3b	0.863288	0.111656	0.846788	0.125304	0.990508	-0.00771144	ILMN_27173	0.619707	0.361139	0.679391	0.831448	ILMN_27173	0.135545	6.49934e-05	#N/A	C2.1
ILMN_15429	29953	TRHDE	Homo sapiens thyrotropin-releasing hormone degrading enzyme (TRHDE), mRNA.	12	+	71344604-71344653	12q21.1a-q21.1b	0.22651	0.743302	0.593482	0.323473	0.994432	0.00421428	ILMN_15429	0.246679	-0.0723696	0.616223	0.551059	ILMN_15429	0.337772	0.00016842	#N/A	C2.1
ILMN_137977	27090	ST6GALNAC4	Homo sapiens ST6 (alpha-N-acetyl-neuraminyl-2,3-beta-galactosyl-1, 3)-N-acetylgalactosaminide alpha-2,6-sialyltransferase 4 (ST6GALNAC4), transcript variant 3, mRNA.	9	-	129710160-129710209	9q34.11a	0.0764076	0.655563	0.0762027	0.656055	0.996493	-0.0015659	ILMN_137977	0.307161	0.320894	0.635725	0.692356	ILMN_137977	0.208377	0.00698217	#N/A	C2.1
ILMN_16602	6999	TDO2	Homo sapiens tryptophan 2,3-dioxygenase (TDO2), mRNA.	4	+	157060480-157060529	4q32.1b	0.295505	0.900087	0.630741	0.40933	0.99721	-0.00296998	ILMN_16602	0.13342	-0.0944786	0.584949	0.761216	ILMN_16602	0.66006	0.0029373	#N/A	C2.1
ILMN_7952	27294	DHDH	Homo sapiens dihydrodiol dehydrogenase (dimeric) (DHDH), mRNA.	19	+	54139965-54140002:54140003-54140014	19q13.33a	0.473234	0.756361	0.677549	0.436713	0.998888	0.00146052	ILMN_7952	1.18802	0.530858	1.56547	0.716898	ILMN_7952	0.0196878	0.00231289	#N/A	C2.1
ILMN_27127	26341	OR5H1	Homo sapiens olfactory receptor, family 5, subfamily H, member 1 (OR5H1), mRNA.	3	+	99334988-99335037	3q11.2c	0.0643465	0.402234	0.175647	-0.288861	0.0149462	0.545799	ILMN_27127	0.282123	0.63565	0.21034	0.0895453	ILMN_27127	0.0188548	0.00733329	#N/A	C2.2
ILMN_4248	51206	GP6	Homo sapiens glycoprotein VI (platelet) (GP6), mRNA.	19	-	60217625-60217674	19q13.42b	0.105332	0.31046	0.0936471	-0.322108	0.0787637	-0.338909	ILMN_4248	0.0324281	-0.10861	0.357113	0.596108	ILMN_4248	0.821684	0.00197875	#N/A	C2.2
ILMN_21969	5992	RFX4	Homo sapiens regulatory factor X, 4 (influences HLA class II expression) (RFX4), transcript variant 1, mRNA.	12	+	105501182-105501228:105501229-105501231	12q23.3c	0.178057	-0.264598	0.228435	-0.235594	0.0974961	-0.329273	ILMN_21969	0.249349	0.619226	0.281686	0.743189	ILMN_21969	0.0227443	0.00983105	#N/A	C2.2
ILMN_17175	3904	LAIR2	Homo sapiens leukocyte-associated immunoglobulin-like receptor 2 (LAIR2), transcript variant 1, mRNA.	19	+	59713563-59713591:59713592-59713612	19q13.42a	0.730422	0.332816	0.277285	1.06282	0.118351	-1.55118	ILMN_17175	0.953743	0.111902	1.89574	0.776603	ILMN_17175	0.014146	0.00255249	#N/A	C2.2
ILMN_23242	53836	GPR87	Homo sapiens G protein-coupled receptor 87 (GPR87), mRNA.	3	-	152494681-152494730	3q25.1c	0.0198286	0.48338	0.168505	0.273633	0.133623	-0.299343	ILMN_23242	-0.0332031	-0.127845	0.358158	0.662205	ILMN_23242	0.0268411	0.00741224	#N/A	C2.2
ILMN_19730	1870	E2F2	Homo sapiens E2F transcription factor 2 (E2F2), mRNA.	1	-	23705554-23705603	1p36.12a	0.000947918	1.49206	0.549777	0.236725	0.136954	0.601921	ILMN_19730	0.342738	0.192701	0.787807	0.390201	ILMN_19730	0.232691	0.00890286	#N/A	C2.2
ILMN_14043	124491	TMEM170A	Homo sapiens transmembrane protein 170A (TMEM170A), mRNA.	16	-	74038981-74039030	16q23.1a	0.0223777	0.70478	0.441245	0.224629	0.157771	0.419056	ILMN_14043	0.182443	0.0457589	0.325305	0.819825	ILMN_14043	0.262957	0.00391225	#N/A	C2.2
ILMN_2520	1120	CHKB	Homo sapiens choline kinase beta (CHKB), transcript variant 2, mRNA.	22	-	49365541-49365566:49365653-49365676	22q13.33b	0.986028	-0.00323609	0.134818	0.283854	0.164422	-0.262953	ILMN_2520	-0.017833	-0.139371	0.112026	0.798026	ILMN_2520	0.115256	0.00491939	#N/A	C2.2
ILMN_3897	330	BIRC3	Homo sapiens baculoviral IAP repeat-containing 3 (BIRC3), transcript variant 1, mRNA.	11	+	101700076-101700125	11q22.2a	0.99413	-0.00353485	0.102983	-0.808873	0.175686	-0.665075	ILMN_3897	0.109964	-0.130773	0.440734	0.0166489	ILMN_3897	0.132769	0.00178037	#N/A	C2.2
ILMN_19736	3957	LGALS2	Homo sapiens lectin, galactoside-binding, soluble, 2 (LGALS2), mRNA.	22	-	36296552-36296601	22q13.1a	0.666711	-0.433194	0.344704	-0.958534	0.186535	-1.35375	ILMN_19736	0.584641	0.316899	1.04492	0.879493	ILMN_19736	0.179491	0.00035006	#N/A	C2.2
ILMN_7869	8814	CDKL1	Homo sapiens cyclin-dependent kinase-like 1 (CDC2-related kinase) (CDKL1), mRNA.	14	-	49868877-49868900:49871033-49871058	14q22.1b	0.0999141	0.485377	0.807693	-0.0695548	0.193284	0.379103	ILMN_7869	0.3628	0.261015	0.415938	0.797647	ILMN_7869	0.0800071	0.00553326	#N/A	C2.2
ILMN_2005	80031	SEMA6D	Homo sapiens sema domain, transmembrane domain (TM), and cytoplasmic domain, (semaphorin) 6D (SEMA6D), transcript variant 6, mRNA.	15	+	45844195-45844244	15q21.1c	0.685623	0.126092	0.907872	0.035982	0.203357	-0.4032	ILMN_2005	0.177875	0.0373634	0.44252	0.812482	ILMN_2005	0.576811	0.00341411	#N/A	C2.2
ILMN_4883	2048	EPHB2	Homo sapiens EPH receptor B2 (EPHB2), transcript variant 1, mRNA.	1	+	23114084-23114133	1p36.12a	0.0104377	1.15286	0.275633	0.459467	0.217635	-0.521669	ILMN_4883	0.0368501	-0.140055	0.874115	0.936407	ILMN_4883	0.99202	8.94828e-05	#N/A	C2.2
ILMN_3111	2859	GPR35	Homo sapiens G protein-coupled receptor 35 (GPR35), mRNA.	2	+	241219135-241219184	2q37.3e	7.26e-05	1.46743	9.65e-05	1.43182	0.229643	0.370488	ILMN_3111	0.406514	0.474576	0.954983	0.810482	ILMN_3111	0.0725511	0.00249218	#N/A	C2.2
ILMN_26510	165545	DQX1	Homo sapiens DEAQ box polypeptide 1 (RNA-dependent ATPase) (DQX1), mRNA.	2	-	74599108-74599157	2p13.1b	0.00231411	1.52679	0.126246	0.702821	0.253433	0.518416	ILMN_26510	0.190909	-0.0164061	0.695097	0.761756	ILMN_26510	0.412637	0.00881709	#N/A	C2.2
ILMN_20794	3934	LCN2	Homo sapiens lipocalin 2 (oncogene 24p3) (LCN2), mRNA.	9	+	129954359-129954384:129955200-129955219:129955220-129955223	9q34.11b	0.364778	0.838791	0.846714	0.177245	0.253702	-1.06251	ILMN_20794	0.766502	0.0442037	1.71715	0.5747	ILMN_20794	0.0375961	0.000481629	#N/A	C2.2
ILMN_15875	4602	MYB	Homo sapiens v-myb myeloblastosis viral oncogene homolog (avian) (MYB), transcript variant 2, mRNA.	6	+	135581853-135581902	6q23.3a	0.0295965	1.316	0.632403	0.27397	0.266323	-0.644368	ILMN_15875	0.190663	-0.0801937	1.17085	0.936678	ILMN_15875	0.843279	0.000167731	#N/A	C2.2
ILMN_8905	400624	FLJ45079	Homo sapiens FLJ45079 protein (FLJ45079), mRNA.	17	-	73387147-73387196	17q25.3a	0.603815	0.137437	0.925582	0.0246616	0.279462	-0.289549	ILMN_8905	0.172164	0.0998344	0.385657	0.811201	ILMN_8905	0.453149	0.00449241	#N/A	C2.2
ILMN_3441	152	ADRA2C	Homo sapiens adrenergic, alpha-2C-, receptor (ADRA2C), mRNA.	4	+	3738745-3738794	4p16.2c	0.0760809	0.312824	0.0257332	-0.402225	0.281126	0.185553	ILMN_3441	0.218092	0.335697	0.281728	0.412749	ILMN_3441	0.0969866	0.00114675	#N/A	C2.2
ILMN_21555	114769	COP1	Homo sapiens caspase-1 dominant-negative inhibitor pseudo-ICE (COP1), transcript variant 2, mRNA.	11	-	104417373-104417422	11q22.3b	0.480537	0.298586	0.649867	-0.191471	0.281528	-0.45944	ILMN_21555	0.249861	0.325343	0.628874	0.782043	ILMN_21555	0.193733	0.00682994	#N/A	C2.2
ILMN_23377	92747	C20orf114	Homo sapiens chromosome 20 open reading frame 114 (C20orf114), mRNA.	20	+	31356313-31356358:31357469-31357472	20q11.21c	0.412408	1.37787	0.249468	1.9512	0.2828	-1.81597	ILMN_23377	1.04821	0.0664093	2.64513	0.733959	ILMN_23377	0.0111298	0.00671519	#N/A	C2.2
ILMN_4867	1072	CFL1	Homo sapiens cofilin 1 (non-muscle) (CFL1), mRNA.	11	-	65379024-65379073	11q13.1d	0.000681731	0.66572	0.40778	0.141691	0.291163	0.181608	ILMN_4867	0.123452	0.171465	0.365508	0.79948	ILMN_4867	0.0596055	0.00500551	#N/A	C2.2
ILMN_2942	3125	HLA-DRB3	Homo sapiens major histocompatibility complex, class II, DR beta 3 (HLA-DRB3), mRNA.	6	-	32563074-32563110:32564155-32564167	0	0.502432	0.4949	0.80643	0.179977	0.297243	-0.775071	ILMN_2942	0.201031	-0.104223	0.836017	0.567033	ILMN_2942	0.219999	0.00578973	#N/A	C2.2
ILMN_12494	1871	E2F3	Homo sapiens E2F transcription factor 3 (E2F3), mRNA.	6	+	20601567-20601616	6p22.3c	0.67239	0.136835	0.913143	0.0352248	0.315732	-0.327875	ILMN_12494	0.197745	0.132436	0.4301	0.814357	ILMN_12494	0.351679	0.00417722	#N/A	C2.2
ILMN_11577	6483	ST3GAL2	Homo sapiens ST3 beta-galactoside alpha-2,3-sialyltransferase 2 (ST3GAL2), mRNA.	16	-	68972876-68972925	16q22.1f	0.98511	0.00634122	0.821708	0.0766138	0.321514	-0.340816	ILMN_11577	0.200117	0.0559174	0.373696	0.750795	ILMN_11577	0.309741	0.00885085	#N/A	C2.2
ILMN_4002	984	CDC2L1	Homo sapiens cell division cycle 2-like 1 (PITSLRE proteins) (CDC2L1), transcript variant 9, mRNA.	1	-	1625427-1625445:1625522-1625552	1p36.33a	0.143579	0.425416	0.573418	-0.160215	0.321786	0.284193	ILMN_4002	0.092523	-0.0828803	0.163134	0.372849	ILMN_4002	0.507746	0.00944436	#N/A	C2.2
ILMN_16902	51280	GOLM1	Homo sapiens golgi membrane protein 1 (GOLM1), transcript variant 2, mRNA.	9	-	87904772-87904821	9q21.33b	0.000392332	1.71237	0.00799997	1.19326	0.322972	0.412823	ILMN_16902	0.216336	-0.0304591	0.866109	0.815822	ILMN_16902	0.454127	0.00202237	#N/A	C2.2
ILMN_4443	338376	IFNE1	Homo sapiens interferon epsilon 1 (IFNE1), mRNA.	9	-	21471279-21471328	9p21.3c	0.00249476	0.864854	0.230483	-0.311688	0.347703	-0.242465	ILMN_4443	0.0575737	-0.116358	0.611233	0.69442	ILMN_4443	0.773046	0.00203878	#N/A	C2.2
ILMN_15563	79574	EPS8L3	Homo sapiens EPS8-like 3 (EPS8L3), transcript variant 2, mRNA.	1	-	110094384-110094433	1p13.3b	0.0029217	0.817002	0.779112	0.0691082	0.35218	0.231405	ILMN_15563	0.0450534	-0.110469	0.337852	0.73656	ILMN_15563	0.157123	0.00580064	#N/A	C2.2
ILMN_10946	4065	LY75	Homo sapiens lymphocyte antigen 75 (LY75), mRNA.	2	-	160368163-160368212	2q24.2a	0.0532655	1.03377	0.286635	-0.552214	0.356131	-0.476596	ILMN_10946	0.122785	-0.117384	0.877969	0.803857	ILMN_10946	0.354391	0.00480016	#N/A	C2.2
ILMN_16362	64332	NFKBIZ	Homo sapiens nuclear factor of kappa light polypeptide gene enhancer in B-cells inhibitor, zeta (NFKBIZ), transcript variant 2, mRNA.	3	+	103062239-103062288	3q12.3a	0.254049	0.596615	0.333021	-0.504163	0.361349	-0.474797	ILMN_16362	0.192552	-0.0246369	0.728259	0.437534	ILMN_16362	0.35417	0.00430929	#N/A	C2.2
ILMN_9269	79949	C10orf81	Homo sapiens chromosome 10 open reading frame 81 (C10orf81), mRNA.	10	+	115532029-115532078	10q25.3a	8.89e-05	2.59391	0.00348406	1.76928	0.373096	-0.490261	ILMN_9269	0.352406	0.00602718	1.89449	0.946382	ILMN_9269	0.483608	7.64102e-05	#N/A	C2.2
ILMN_23940	9052	GPRC5A	Homo sapiens G protein-coupled receptor, family C, group 5, member A (GPRC5A), mRNA.	12	+	12957521-12957570	12p13.1b	0.047906	1.22787	0.459251	0.44101	0.38495	0.519004	ILMN_23940	0.316443	-0.0102404	0.670873	0.736884	ILMN_23940	0.688929	0.00101782	#N/A	C2.2
ILMN_19040	885	CCK	Homo sapiens cholecystokinin (CCK), mRNA.	3	-	42274563-42274593:42274594-42274612	3p22.1a	0.0630473	1.65752	0.0426517	1.82209	0.387872	-0.745109	ILMN_19040	0.546423	0.053838	1.74774	0.784847	ILMN_19040	0.454128	0.00219977	#N/A	C2.2
ILMN_21866	4680	CEACAM6	Homo sapiens carcinoembryonic antigen-related cell adhesion molecule 6 (non-specific cross reacting antigen) (CEACAM6), mRNA.	19	+	46967587-46967636	19q13.2c	6.68e-06	4.76943	0.0164691	2.09941	0.393085	0.70311	ILMN_21866	-0.058706	-0.136071	1.97445	0.836925	ILMN_21866	0.501949	0.00289508	#N/A	C2.2
ILMN_6658	51651	PTRH2	Homo sapiens peptidyl-tRNA hydrolase 2 (PTRH2), nuclear gene encoding mitochondrial protein, transcript variant 1, mRNA.	17	-	55129633-55129682	17q23.1a	0.339866	0.233463	0.563627	-0.14028	0.395944	-0.207173	ILMN_6658	0.0406769	-0.111379	0.260995	0.597018	ILMN_6658	0.801841	0.00467816	#N/A	C2.2
ILMN_22651	3875	KRT18	Homo sapiens keratin 18 (KRT18), transcript variant 2, mRNA.	12	+	51629140-51629189	12q13.13e	0.00480754	0.967307	0.467434	0.22753	0.39933	0.264478	ILMN_22651	-0.0110814	-0.141345	0.340333	0.474196	ILMN_22651	0.994719	0.00955146	#N/A	C2.2
ILMN_25831	131177	FAM3D	Homo sapiens family with sequence similarity 3, member D (FAM3D), mRNA.	3	-	58594855-58594904	3p14.2d	0.714661	0.309326	0.906163	0.0995921	0.404156	-0.710568	ILMN_25831	0.131234	-0.0853272	0.64118	0.637366	ILMN_25831	0.0317507	0.00542146	#N/A	C2.2
ILMN_16478	9056	SLC7A7	Homo sapiens solute carrier family 7 (cationic amino acid transporter, y+ system), member 7 (SLC7A7), mRNA.	14	-	22312594-22312643	14q11.2e-q11.2f	0.0242459	1.50354	0.206284	0.808242	0.414953	-0.515521	ILMN_16478	0.633547	0.440584	1.64308	0.851049	ILMN_16478	0.0661322	0.000313651	#N/A	C2.2
ILMN_27603	10467	ZNHIT1	Homo sapiens zinc finger, HIT type 1 (ZNHIT1), mRNA.	7	+	100653827-100653843:100653938-100653959:100653960-100653970	7q22.1d	2.49e-06	1.31491	0.0025084	0.709175	0.422471	0.169461	ILMN_27603	0.0105417	-0.131602	0.583266	0.757794	ILMN_27603	0.235046	0.00887838	#N/A	C2.2
ILMN_6142	9124	PDLIM1	Homo sapiens PDZ and LIM domain 1 (PDLIM1), mRNA.	10	-	96987501-96987550	10q23.33c	0.000967796	0.912188	0.152457	0.354151	0.430557	0.19177	ILMN_6142	0.0552423	-0.123827	0.415451	0.844396	ILMN_6142	0.671201	0.00233576	#N/A	C2.2
ILMN_21418	7064	THOP1	Homo sapiens thimet oligopeptidase 1 (THOP1), mRNA.	19	+	2764369-2764418	19p13.3g-p13.3f	0.00733109	1.25271	0.170421	0.599843	0.431745	0.338843	ILMN_21418	0.39842	0.127132	0.855355	0.855464	ILMN_21418	0.409316	0.00202043	#N/A	C2.2
ILMN_26997	3655	ITGA6	Homo sapiens integrin, alpha 6 (ITGA6), mRNA.	2	+	173078962-173079011	2q31.1d	0.122288	0.346614	0.680465	0.0899454	0.437819	0.170334	ILMN_26997	0.123363	0.202728	0.211503	0.791626	ILMN_26997	0.157336	0.00593956	#N/A	C2.2
ILMN_21209	148170	CDC42EP5	Homo sapiens CDC42 effector protein (Rho GTPase binding) 5 (CDC42EP5), mRNA.	19	-	59668026-59668075	19q13.42a	0.000101567	1.34818	0.273168	0.318713	0.44023	-0.222857	ILMN_21209	0.282752	0.440804	1.06827	0.888707	ILMN_21209	0.0639101	8.65988e-05	#N/A	C2.2
ILMN_138348	81616	ACSBG2	Homo sapiens acyl-CoA synthetase bubblegum family member 2 (ACSBG2), mRNA.	19	+	6144027-6144076	19p13.3b	0.00128373	0.57624	0.0225999	-0.382314	0.448608	0.120093	ILMN_138348	0.0700853	-0.0742313	0.298159	0.491888	ILMN_138348	0.081233	0.00319974	#N/A	C2.2
ILMN_13223	9312	KCNB2	Homo sapiens potassium voltage-gated channel, Shab-related subfamily, member 2 (KCNB2), mRNA.	8	+	74012815-74012864	8q13.3d-q21.11a	0.0933904	0.452187	0.735254	-0.0882179	0.452114	0.19722	ILMN_13223	0.126096	-0.0260555	0.25358	0.647232	ILMN_13223	0.473387	0.00745743	#N/A	C2.2
ILMN_20158	10107	TRIM10	Homo sapiens tripartite motif-containing 10 (TRIM10), transcript variant 2, mRNA.	6	-	30232764-30232810:30233125-30233127	6p21.33b	5.87e-05	2.19595	0.000466921	1.81629	0.452847	0.336718	ILMN_20158	-0.0136511	-0.14042	0.915963	0.733513	ILMN_20158	0.863192	0.00527417	#N/A	C2.2
ILMN_9846	7109	TMEM1	Homo sapiens transmembrane protein 1 (TMEM1), transcript variant 2, mRNA.	21	+	44350679-44350728	21q22.3d	0.0244881	0.37583	0.706843	0.0591936	0.479926	0.111658	ILMN_9846	0.0534912	-0.0208586	0.185577	0.403356	ILMN_9846	0.503036	0.00550232	#N/A	C2.2
ILMN_8843	118788	PIK3AP1	Homo sapiens phosphoinositide-3-kinase adaptor protein 1 (PIK3AP1), mRNA.	10	-	98343244-98343293	10q24.1a	0.452879	0.362402	0.283151	0.521844	0.482107	-0.339088	ILMN_8843	0.139583	-0.098182	0.490328	0.704557	ILMN_8843	0.219278	0.00901806	#N/A	C2.2
ILMN_25419	284611	FAM102B	Homo sapiens family with sequence similarity 102, member B (FAM102B), mRNA.	1	+	108983141-108983190	1p13.3c	2.49e-05	1.11166	0.000501511	0.851211	0.48289	0.148442	ILMN_25419	0.00531155	-0.142037	0.486919	0.757759	ILMN_25419	0.604345	0.00844876	#N/A	C2.2
ILMN_16506	55236	UBE1L2	Homo sapiens ubiquitin-activating enzyme E1-like 2 (UBE1L2), mRNA.	4	-	68165265-68165314	4q13.2b	0.000452768	0.623375	0.981002	-0.00363019	0.497431	0.10401	ILMN_16506	0.0554521	0.0470419	0.315135	0.739447	ILMN_16506	0.268789	9.71423e-05	#N/A	C2.2
ILMN_5536	57211	GPR126	Homo sapiens G protein-coupled receptor 126 (GPR126), transcript variant a1, mRNA.	6	+	142808572-142808621	6q24.1d	0.00536476	1.16401	0.437651	0.297177	0.507687	0.25314	ILMN_5536	0.205141	0.166099	0.660579	0.736118	ILMN_5536	0.376942	0.00392015	#N/A	C2.2
ILMN_18129	124220	LOC124220	Homo sapiens similar to common salivary protein 1 (LOC124220), mRNA.	16	+	2822101-2822150	16p13.3d	0.415714	0.830524	0.33678	0.983253	0.510139	-0.670255	ILMN_18129	0.16534	-0.126699	0.915729	0.472031	ILMN_18129	0.0268068	0.00883014	#N/A	C2.2
ILMN_23205	150	ADRA2A	Homo sapiens adrenergic, alpha-2A-, receptor (ADRA2A), mRNA.	10	+	112830101-112830150	10q25.2a	2.89e-06	2.16656	0.023925	0.838605	0.514058	0.228915	ILMN_23205	-0.0113697	-0.14224	0.957455	0.81069	ILMN_23205	0.923472	0.00340922	#N/A	C2.2
ILMN_22778	57715	SEMA4G	Homo sapiens sema domain, immunoglobulin domain (Ig), transmembrane domain (TM) and short cytoplasmic domain, (semaphorin) 4G (SEMA4G), mRNA.	10	+	102735166-102735215	10q24.31a	0.00288249	0.894638	0.951685	-0.0163054	0.523505	0.172506	ILMN_22778	-0.113563	-0.00676345	0.247503	0.695613	ILMN_22778	0.0669793	0.00472416	#N/A	C2.2
ILMN_10156	115196	ZNF554	Homo sapiens zinc finger protein 554 (ZNF554), mRNA.	19	+	2786063-2786112	19p13.3f	0.877745	0.0277435	0.00737817	-0.52746	0.533668	0.112743	ILMN_10156	0.200483	0.667014	0.157983	0.0835667	ILMN_10156	0.0114854	0.00421574	#N/A	C2.2
ILMN_19572	5721	PSME2	Homo sapiens proteasome (prosome, macropain) activator subunit 2 (PA28 beta) (PSME2), mRNA.	14	-	23683280-23683308:23683449-23683469	14q12a	0.0578908	0.607358	0.939627	-0.0232255	0.538492	-0.189463	ILMN_19572	0.20852	0.333367	0.60693	0.771882	ILMN_19572	0.186758	0.00260256	#N/A	C2.2
ILMN_18130	389432	SAMD5	Homo sapiens sterile alpha motif domain containing 5 (SAMD5), mRNA.	6	+	147932558-147932607	6q24.3b	0.669089	0.214683	0.0127608	-1.34629	0.543132	-0.306123	ILMN_18130	-0.0493649	-0.13923	0.211038	0.0801503	ILMN_18130	0.526961	0.00869635	#N/A	C2.2
ILMN_20719	155465	AGR3	Homo sapiens anterior gradient homolog 3 (Xenopus laevis) (AGR3), mRNA.	7	-	16884704-16884753	7p21.1b	0.00467045	1.73208	0.0259312	1.31275	0.546712	0.335923	ILMN_20719	0.0481853	-0.129353	0.746262	0.774959	ILMN_20719	0.727378	0.0074967	#N/A	C2.2
ILMN_12301	51465	UBE2J1	Homo sapiens ubiquitin-conjugating enzyme E2, J1 (UBC6 homolog, yeast) (UBE2J1), mRNA.	6	-	90093122-90093171	6q15c	0.476674	0.199565	0.886329	-0.0398545	0.54801	-0.168169	ILMN_12301	0.00235909	-0.142758	0.186226	0.585207	ILMN_12301	0.702704	0.00148007	#N/A	C2.2
ILMN_28377	149830	PRNT	Homo sapiens prion protein (testis specific) (PRNT), mRNA.	20	-	4660184-4660233	20p13a	0.255188	0.286094	0.125597	-0.390048	0.554532	-0.14692	ILMN_28377	0.0399608	-0.131226	0.256468	0.774543	ILMN_28377	0.383188	0.00339571	#N/A	C2.2
ILMN_4954	83695	C12orf32	Homo sapiens chromosome 12 open reading frame 32 (C12orf32), mRNA.	12	+	2868652-2868701	12p13.33a	0.08397	0.371251	0.701222	0.0796511	0.554941	-0.122858	ILMN_4954	0.0245869	-0.126702	0.271641	0.644874	ILMN_4954	0.612436	0.00969642	#N/A	C2.2
ILMN_14050	53345	TM6SF2	Homo sapiens transmembrane 6 superfamily member 2 (TM6SF2), transcript variant 1, mRNA.	19	-	19236288-19236337	19p13.11a	0.00503221	2.48944	0.101067	1.36474	0.556862	0.475371	ILMN_14050	0.195136	-0.091156	1.20217	0.75874	ILMN_14050	0.318996	0.0016979	#N/A	C2.2
ILMN_26534	51005	AMDHD2	Homo sapiens amidohydrolase domain containing 2 (AMDHD2), mRNA.	16	+	2519043-2519092	16p13.3d	0.0123122	0.647407	0.705845	0.0905927	0.561821	-0.139566	ILMN_26534	-0.0868613	0.0393124	0.306626	0.791141	ILMN_26534	0.338385	0.00598294	#N/A	C2.2
ILMN_23579	25886	WDR51A	Homo sapiens WD repeat domain 51A (WDR51A), mRNA.	3	-	52084615-52084664	3p21.1e	0.0659143	0.540504	0.793523	0.0739118	0.568233	-0.161641	ILMN_23579	-0.0184705	-0.140099	0.332602	0.342016	ILMN_23579	0.120899	0.003344	#N/A	C2.2
ILMN_18526	64332	NFKBIZ	Homo sapiens nuclear factor of kappa light polypeptide gene enhancer in B-cells inhibitor, zeta (NFKBIZ), transcript variant 1, mRNA.	3	+	103062239-103062288	3q12.3a	0.0749471	0.502236	0.12415	-0.429408	0.574732	-0.152882	ILMN_18526	0.179286	0.07161	0.506845	0.370108	ILMN_18526	0.445725	0.00967405	#N/A	C2.2
ILMN_137342	526	ATP6V1B2	Homo sapiens ATPase, H+ transporting, lysosomal 56/58kDa, V1 subunit B, isoform 2 (ATP6V1B2), mRNA.	8	+	20123218-20123267	8p21.3c	0.684493	0.135757	0.932368	0.0283	0.575668	-0.187332	ILMN_137342	0.0760983	0.0433532	0.237643	0.768737	ILMN_137342	0.560791	0.00810614	#N/A	C2.2
ILMN_12933	2161	F12	Homo sapiens coagulation factor XII (Hageman factor) (F12), mRNA.	5	-	176761826-176761875	5q35.3a	0.0288546	1.68958	0.220729	0.909626	0.575772	-0.409776	ILMN_12933	0.186106	-0.0974749	1.23578	0.853257	ILMN_12933	0.882238	0.00171522	#N/A	C2.2
ILMN_26723	344	APOC2	Homo sapiens apolipoprotein C-II (APOC2), mRNA.	19	+	50144332-50144346:50144347-50144381	19q13.32a	0.541983	0.350743	0.917349	0.0594302	0.578421	0.319372	ILMN_26723	0.612095	0.534568	0.627781	0.761617	ILMN_26723	0.0317217	0.00748787	#N/A	C2.2
ILMN_21383	341947	COX8C	Homo sapiens cytochrome c oxidase subunit 8C (COX8C), mRNA.	14	+	92883329-92883367:92883368-92883378	14q32.13a	0.99233	-0.00266452	0.907759	0.0321198	0.57938	0.154197	ILMN_21383	0.268841	0.156858	0.19041	0.780531	ILMN_21383	0.395592	0.00697624	#N/A	C2.2
ILMN_15720	64928	MRPL14	Homo sapiens mitochondrial ribosomal protein L14 (MRPL14), nuclear gene encoding mitochondrial protein, mRNA.	6	-	44189623-44189672	6p21.1b	0.0366202	0.828212	0.651181	0.170348	0.581937	0.20768	ILMN_15720	-0.0556774	-0.0811557	0.254589	0.408375	ILMN_15720	0.840332	0.00605622	#N/A	C2.2
ILMN_13997	5308	PITX2	Homo sapiens paired-like homeodomain transcription factor 2 (PITX2), transcript variant 3, mRNA.	4	-	111762961-111763010	4q25d	0.0541443	0.510823	0.747762	-0.0816711	0.58194	-0.140151	ILMN_13997	0.0692682	-0.109201	0.394755	0.354033	ILMN_13997	0.165117	0.000542689	#N/A	C2.2
ILMN_19523	8516	ITGA8	Homo sapiens integrin, alpha 8 (ITGA8), mRNA.	10	-	15599172-15599221	10p13b	0.0130848	1.3852	0.0670766	0.987393	0.587126	-0.282178	ILMN_19523	0.285042	0.0566608	1.11873	0.786899	ILMN_19523	0.0955012	0.00485471	#N/A	C2.2
ILMN_18124	389084	UNQ830	Homo sapiens ASCL830 (UNQ830), mRNA.	2	+	233449250-233449299	2q37.1c	0.0211057	1.94305	0.366412	0.720368	0.588434	-0.428874	ILMN_18124	0.0241805	-0.142158	1.21014	0.848991	ILMN_18124	0.99252	0.00218325	#N/A	C2.2
ILMN_8477	7181	NR2C1	Homo sapiens nuclear receptor subfamily 2, group C, member 1 (NR2C1), transcript variant 1, mRNA.	12	-	93958501-93958504:93966975-93967020	12q22d	0.00462083	0.710604	0.257409	0.261463	0.589348	0.123145	ILMN_8477	-0.00037401	-0.142849	0.293355	0.765955	ILMN_8477	0.721492	0.00655806	#N/A	C2.2
ILMN_13615	1999	ELF3	Homo sapiens E74-like factor 3 (ets domain transcription factor, epithelial-specific ) (ELF3), mRNA.	1	+	200251463-200251512	1q32.1c	0.00143352	0.818849	0.467249	0.165699	0.593585	-0.121282	ILMN_13615	-0.0793256	-0.0446656	0.39074	0.78674	ILMN_13615	0.75203	0.0031214	#N/A	C2.2
ILMN_18946	117286	CIB3	Homo sapiens calcium and integrin binding family member 3 (CIB3), mRNA.	19	-	16136600-16136649	19p13.11f	0.138245	0.267666	0.682853	-0.0719964	0.596929	0.0933113	ILMN_18946	0.11456	0.186922	0.201737	0.663579	ILMN_18946	0.238979	0.00576005	#N/A	C2.2
ILMN_1146	29108	PYCARD	Homo sapiens PYD and CARD domain containing (PYCARD), transcript variant 3, mRNA.	16	-	31120562-31120611	16p11.2c	0.341195	0.478283	0.852142	-0.0926886	0.597415	-0.263397	ILMN_1146	0.141057	-0.051725	0.511897	0.84	ILMN_1146	0.651086	0.00274398	#N/A	C2.2
ILMN_419	9638	FEZ1	Homo sapiens fasciculation and elongation protein zeta 1 (zygin I) (FEZ1), transcript variant 2, mRNA.	11	-	124821021-124821070	11q24.2b	0.854766	0.0355951	0.140521	-0.294073	0.597681	-0.102927	ILMN_419	0.139777	0.113233	0.209038	0.278407	ILMN_419	0.335351	0.00471162	#N/A	C2.2
ILMN_10283	1039	CDR2	Homo sapiens cerebellar degeneration-related protein 2, 62kDa (CDR2), mRNA.	16	-	22264930-22264979	16p12.1c	0.00376615	0.81929	0.0429271	0.542595	0.598649	0.134692	ILMN_10283	0.117693	-1.03762e-05	0.459992	0.865419	ILMN_10283	0.645137	0.00163135	#N/A	C2.2
ILMN_23316	1364	CLDN4	Homo sapiens claudin 4 (CLDN4), mRNA.	7	+	72884779-72884828	7q11.23b	0.0158876	1.45825	0.210055	0.719544	0.599199	0.297052	ILMN_23316	0.0898395	-0.130213	0.67044	0.751515	ILMN_23316	0.822411	0.00785191	#N/A	C2.2
ILMN_14351	2091	FBL	Homo sapiens fibrillarin (FBL), mRNA.	19	-	45016987-45017017:45017018-45017036	19q13.2b	0.456938	0.222487	0.836939	0.0611798	0.599857	-0.15638	ILMN_14351	0.0143815	-0.140024	0.203815	0.582664	ILMN_14351	0.572387	0.00881497	#N/A	C2.2
ILMN_4879	4069	LYZ	Homo sapiens lysozyme (renal amyloidosis) (LYZ), mRNA.	12	+	68032310-68032345:68033200-68033213	12q15c	0.00391945	1.66232	0.167463	0.73474	0.601334	-0.2727	ILMN_4879	-0.0749907	-0.0839131	0.89252	0.759419	ILMN_4879	0.345348	0.00694653	#N/A	C2.2
ILMN_10212	64137	ABCG4	Homo sapiens ATP-binding cassette, sub-family G (WHITE), member 4 (ABCG4), mRNA.	11	+	118538374-118538423	11q23.3e	0.321795	0.349495	0.598927	0.183967	0.602038	0.182393	ILMN_10212	0.145329	0.219451	0.22888	0.789997	ILMN_10212	0.282972	0.00615947	#N/A	C2.2
ILMN_21340	54458	PRR13	Homo sapiens proline rich 13 (PRR13), transcript variant 3, mRNA.	12	+	52122753-52122765:52122766-52122784:52123592-52123609	12q13.13e	0.261307	0.472937	0.776508	-0.117838	0.605842	0.214679	ILMN_21340	0.20511	0.109462	0.334239	0.811092	ILMN_21340	0.103224	0.00418814	#N/A	C2.2
ILMN_21976	93953	ACRC	Homo sapiens acidic repeat containing (ACRC), mRNA.	X	+	70749973-70750022	Xq13.1d	0.233641	0.202331	0.311247	-0.171209	0.610157	-0.0854177	ILMN_21976	0.0312492	-0.116175	0.175123	0.117098	ILMN_21976	0.117286	0.00929415	#N/A	C2.2
ILMN_26198	57089	ENTPD7	Homo sapiens ectonucleoside triphosphate diphosphohydrolase 7 (ENTPD7), mRNA.	10	+	101455229-101455278	10q24.2c	0.123191	0.903244	0.331957	0.558714	0.61246	0.289345	ILMN_26198	0.447851	0.262529	0.754801	0.841161	ILMN_26198	0.266366	0.00243545	#N/A	C2.2
ILMN_25327	1111	CHEK1	Homo sapiens CHK1 checkpoint homolog (S. pombe) (CHEK1), mRNA.	11	+	125030428-125030477	11q24.2b	0.021368	1.14148	0.539559	0.286589	0.614878	0.23469	ILMN_25327	0.149287	-0.0242337	0.602682	0.405122	ILMN_25327	0.155783	0.00567505	#N/A	C2.2
ILMN_27412	196743	PAOX	Homo sapiens polyamine oxidase (exo-N4-amino) (PAOX), transcript variant 1, mRNA.	10	+	135054827-135054876	10q26.3f	0.407334	0.200687	0.662781	0.104994	0.616393	0.120705	ILMN_27412	0.171507	0.332563	0.211497	0.81128	ILMN_27412	0.148634	0.00327835	#N/A	C2.2
ILMN_3187	10617	STAMBP	Homo sapiens STAM binding protein (STAMBP), transcript variant 2, mRNA.	2	+	73909930-73909979	2p13.1b	0.162411	0.242308	0.46838	0.123632	0.619486	0.0843843	ILMN_3187	0.026467	-0.0954147	0.105429	0.829104	ILMN_3187	0.880465	0.00140369	#N/A	C2.2
ILMN_1395	5801	PTPRR	Homo sapiens protein tyrosine phosphatase, receptor type, R (PTPRR), transcript variant 1, mRNA.	12	-	69318479-69318528	12q15d	0.000532335	2.02858	0.532164	0.316491	0.624107	0.24782	ILMN_1395	-0.200004	-0.0033334	0.690379	0.648763	ILMN_1395	0.517569	0.00415125	#N/A	C2.2
ILMN_15337	9824	ARHGAP11A	Homo sapiens Rho GTPase activating protein 11A (ARHGAP11A), transcript variant 1, mRNA.	15	+	30718773-30718822	15q13.3c	0.0700005	0.648156	0.368055	0.3125	0.629677	0.166249	ILMN_15337	0.0262449	-0.130838	0.267198	0.72018	ILMN_15337	0.891388	0.00309603	#N/A	C2.2
ILMN_5617	54830	NUP62CL	Homo sapiens nucleoporin 62kDa C-terminal like (NUP62CL), mRNA.	X	-	106253395-106253444	Xq22.3b	0.0871292	1.27065	0.111398	1.17678	0.634256	0.342039	ILMN_5617	0.223553	0.0698956	0.687857	0.75408	ILMN_5617	0.394832	0.00896097	#N/A	C2.2
ILMN_137405	2597	GAPDH	Homo sapiens glyceraldehyde-3-phosphate dehydrogenase (GAPDH), mRNA.	12	+	6517604-6517653	12p13.31d	0.265682	0.302368	0.496349	0.18308	0.637318	-0.126522	ILMN_137405	0.143807	-0.037339	0.358252	0.814958	ILMN_137405	0.623757	0.00290442	#N/A	C2.2
ILMN_18763	83461	CDCA3	Homo sapiens cell division cycle associated 3 (CDCA3), mRNA.	12	-	6828529-6828578	12p13.31d	0.0235291	1.19155	0.113725	0.805779	0.645087	0.228273	ILMN_18763	0.312796	0.237313	0.794434	0.785184	ILMN_18763	0.152824	0.00424676	#N/A	C2.2
ILMN_24652	259285	TAS2R39	Homo sapiens taste receptor, type 2, member 39 (TAS2R39), mRNA.	7	+	142591248-142591297	7q34f	0.560846	0.109387	0.0545903	-0.376501	0.649929	-0.0852292	ILMN_24652	0.0865806	-0.0684096	0.183889	0.71357	ILMN_24652	0.382481	0.0030032	#N/A	C2.2
ILMN_28480	285966	FAM139A	Homo sapiens family with sequence similarity 139, member A (FAM139A), mRNA.	7	+	143052840-143052889	7q35a	0.0482158	0.410313	0.369203	-0.179638	0.652465	-0.0894427	ILMN_28480	0.134857	0.0613953	0.384735	0.942356	ILMN_28480	0.267851	1.6721e-05	#N/A	C2.2
ILMN_2585	80150	ASRGL1	Homo sapiens asparaginase like 1 (ASRGL1), mRNA.	11	+	61916261-61916310	11q12.3a	0.323442	0.620657	0.70311	-0.237199	0.662543	-0.271749	ILMN_2585	0.192493	-0.069702	0.638696	0.247077	ILMN_2585	0.0843155	0.0038958	#N/A	C2.2
ILMN_15973	23624	CBLC	Homo sapiens Cas-Br-M (murine) ecotropic retroviral transforming sequence c (CBLC), mRNA.	19	+	49989338-49989378:49995478-49995486	19q13.31b	0.0263401	0.818694	0.677958	0.144456	0.673777	0.146454	ILMN_15973	0.0190099	-0.139166	0.35513	0.910701	ILMN_15973	0.09303	0.000203269	#N/A	C2.2
ILMN_3256	282809	WDR51B	Homo sapiens WD repeat domain 51B (WDR51B), mRNA.	12	-	88337929-88337978	12q21.33a-q21.33b	0.0338221	0.339393	0.989463	-0.00199995	0.677566	0.0630928	ILMN_3256	0.071533	0.0601562	0.209683	0.806614	ILMN_3256	0.265707	0.00220701	#N/A	C2.2
ILMN_22746	223075	CCDC129	Homo sapiens coiled-coil domain containing 129 (CCDC129), mRNA.	7	+	31659389-31659438	7p15.1a	0.620227	0.0951967	0.229542	-0.234169	0.683268	0.0783089	ILMN_22746	0.159946	0.186765	0.16839	0.414441	ILMN_22746	0.329087	0.0045631	#N/A	C2.2
ILMN_13435	53345	TM6SF2	Homo sapiens transmembrane 6 superfamily member 2 (TM6SF2), transcript variant 2, mRNA.	19	-	19236288-19236337	19p13.11a	0.00096288	3.13989	0.0603168	1.62854	0.684462	0.338283	ILMN_13435	0.14981	-0.094531	1.55061	0.826637	ILMN_13435	0.242206	0.00121185	#N/A	C2.2
ILMN_25508	132946	ARL9	Homo sapiens ADP-ribosylation factor-like 9 (ARL9), mRNA.	4	+	57084739-57084788	4q12e	0.182497	0.661462	0.933662	0.0404335	0.68877	-0.194915	ILMN_25508	-0.0902845	-0.0690682	0.337904	0.58231	ILMN_25508	0.672985	0.0032572	#N/A	C2.2
ILMN_12902	84879	MFSD2	Homo sapiens major facilitator superfamily domain containing 2 (MFSD2), mRNA.	1	+	40207904-40207953	1p34.2d	0.0239338	1.51491	0.0744153	1.16896	0.69376	-0.248746	ILMN_12902	0.439277	0.0440304	1.3211	0.855026	ILMN_12902	0.578058	0.000903671	#N/A	C2.2
ILMN_1615	56477	CCL28	Homo sapiens chemokine (C-C motif) ligand 28 (CCL28), transcript variant 1, mRNA.	5	-	43412603-43412652	5p12c	0.247299	0.679103	0.807162	0.141099	0.704862	-0.21917	ILMN_1615	0.215019	0.0335486	0.664156	0.775642	ILMN_1615	0.570365	0.00487197	#N/A	C2.2
ILMN_1127	5347	PLK1	Homo sapiens polo-like kinase 1 (Drosophila) (PLK1), mRNA.	16	+	23609074-23609123	16p12.1c	0.0953943	0.719582	0.253219	0.484301	0.706881	0.157189	ILMN_1127	0.0747556	-0.109609	0.355952	0.446507	ILMN_1127	0.103088	0.00379328	#N/A	C2.2
ILMN_2384	10293	TRAIP	Homo sapiens TRAF interacting protein (TRAIP), mRNA.	3	-	49841397-49841446	3p21.31c	0.115402	0.314144	0.202558	0.251652	0.707417	-0.0728142	ILMN_2384	0.0293998	-0.129843	0.222879	0.888088	ILMN_2384	0.468009	0.000126097	#N/A	C2.2
ILMN_15259	5686	PSMA5	Homo sapiens proteasome (prosome, macropain) subunit, alpha type, 5 (PSMA5), mRNA.	1	-	109746213-109746235:109754073-109754099	1p13.3b	0.0317753	0.462147	0.227203	0.250111	0.709667	0.0758995	ILMN_15259	0.0401743	-0.0856326	0.233298	0.66612	ILMN_15259	0.367368	0.00473838	#N/A	C2.2
ILMN_16552	8792	TNFRSF11A	Homo sapiens tumor necrosis factor receptor superfamily, member 11a, NFKB activator (TNFRSF11A), mRNA.	18	+	58204403-58204452	18q21.33a	0.00580908	1.34426	0.109475	0.732764	0.714429	0.162698	ILMN_16552	0.370221	0.211354	0.961003	0.86544	ILMN_16552	0.321547	0.00149836	#N/A	C2.2
ILMN_1192	83723	FAM57B	Homo sapiens family with sequence similarity 57, member B (FAM57B), mRNA.	16	-	29943312-29943361	16p11.2d	0.993464	0.00136607	0.0206034	-0.412101	0.728253	0.0580274	ILMN_1192	0.174219	0.296966	0.145888	0.12719	ILMN_1192	0.230544	0.00134613	#N/A	C2.2
ILMN_18408	3960	LGALS4	Homo sapiens lectin, galactoside-binding, soluble, 4 (galectin 4) (LGALS4), mRNA.	19	-	43984561-43984610	19q13.2a	0.00281055	1.69287	0.433449	0.400513	0.728769	0.176263	ILMN_18408	-0.00454547	-0.142754	0.75376	0.774104	ILMN_18408	0.432563	0.00688588	#N/A	C2.2
ILMN_17780	388585	HES5	Homo sapiens hairy and enhancer of split 5 (Drosophila) (HES5), mRNA.	1	-	2450120-2450169	1p36.32c	0.000637239	0.74916	0.000300428	0.807623	0.740708	0.0628591	ILMN_17780	0.117579	0.000629561	0.460729	0.901066	ILMN_17780	0.0262526	0.000609894	#N/A	C2.2
ILMN_1606	7378	UPP1	Homo sapiens uridine phosphorylase 1 (UPP1), transcript variant 2, mRNA.	7	+	48094950-48094999	7p12.3b	0.00492998	1.63433	0.0291095	1.2195	0.744169	0.17237	ILMN_1606	0.164803	-0.109007	0.895785	0.794235	ILMN_1606	0.806083	0.00582946	#N/A	C2.2
ILMN_8656	203054	ADCK5	Homo sapiens aarF domain containing kinase 5 (ADCK5), mRNA.	8	+	145588894-145588915:145588992-145589019	8q24.3h	0.00241082	0.808239	0.632251	0.114096	0.745097	0.0773976	ILMN_8656	-0.0341907	-0.116997	0.33123	0.859957	ILMN_8656	0.0580757	0.00175816	#N/A	C2.2
ILMN_137078	80178	FLJ13909	Homo sapiens hypothetical protein FLJ13909 (FLJ13909), mRNA.	16	+	2454788-2454837	16p13.3d	0.00164247	2.02789	0.42732	0.455722	0.745822	0.184937	ILMN_137078	-0.056371	-0.135034	0.865108	0.295528	ILMN_137078	0.0601108	0.00770238	#N/A	C2.2
ILMN_25348	84950	PRPF38A	Homo sapiens PRP38 pre-mRNA processing factor 38 (yeast) domain containing A (PRPF38A), transcript variant 1, mRNA.	1	+	52656274-52656323	1p32.3d	0.299884	0.250856	0.941367	0.0175719	0.746507	0.0773167	ILMN_25348	0.101726	0.321258	0.188496	0.634933	ILMN_25348	0.206171	0.0092391	#N/A	C2.2
ILMN_19665	8824	CES2	Homo sapiens carboxylesterase 2 (intestine, liver) (CES2), transcript variant 2, mRNA.	16	+	65536365-65536414	16q22.1a	0.0198107	2.04366	0.491695	0.567796	0.752198	0.259564	ILMN_19665	0.342357	0.0223762	1.23441	0.876094	ILMN_19665	0.29742	0.0012168	#N/A	C2.2
ILMN_23379	192666	KRT24	Homo sapiens keratin 24 (KRT24), mRNA.	17	-	36108053-36108102	17q21.2a	0.519893	0.249762	0.825429	-0.0852354	0.756973	0.119653	ILMN_23379	0.219982	0.248005	0.285037	0.688727	ILMN_23379	0.249631	0.0074949	#N/A	C2.2
ILMN_8946	10110	SGK2	Homo sapiens serum/glucocorticoid regulated kinase 2 (SGK2), transcript variant 2, mRNA.	20	+	41621122-41621171	20q13.12a	0.612391	0.272598	0.333564	-0.52449	0.759239	0.164575	ILMN_8946	0.264206	0.126492	0.318218	0.385055	ILMN_8946	0.32543	0.00625476	#N/A	C2.2
ILMN_2631	23788	MTCH2	Homo sapiens mitochondrial carrier homolog 2 (C. elegans) (MTCH2), nuclear gene encoding mitochondrial protein, mRNA.	11	-	47595597-47595646	11p11.2b	0.262641	0.396815	0.967054	0.0144139	0.762235	0.105693	ILMN_2631	0.237997	0.130523	0.383558	0.740563	ILMN_2631	0.187374	0.00773802	#N/A	C2.2
ILMN_138827	83879	CDCA7	Homo sapiens cell division cycle associated 7 (CDCA7), transcript variant 2, mRNA.	2	+	173941629-173941678	2q31.1e	0.000502259	2.65633	0.159983	0.944485	0.76448	-0.196878	ILMN_138827	-0.0843646	-0.00744344	1.34224	0.845273	ILMN_138827	0.330099	0.000999306	#N/A	C2.2
ILMN_13933	5284	PIGR	Homo sapiens polymeric immunoglobulin receptor (PIGR), mRNA.	1	-	205168794-205168843	1q32.1h	0.242189	0.772736	0.712244	-0.240134	0.765939	-0.193701	ILMN_13933	0.305064	0.183312	0.788283	0.494834	ILMN_13933	0.0456423	0.000287703	#N/A	C2.2
ILMN_21982	80115	BAIAP2L2	Homo sapiens BAI1-associated protein 2-like 2 (BAIAP2L2), mRNA.	22	-	36810882-36810931	22q13.1b	1.35e-05	2.63747	0.0131649	1.27133	0.76794	-0.140525	ILMN_21982	0.466815	0.1247	1.85582	0.958622	ILMN_21982	0.449231	4.7361e-05	#N/A	C2.2
ILMN_15781	3223	HOXC6	Homo sapiens homeobox C6 (HOXC6), transcript variant 2, mRNA.	12	+	52708576-52708625	12q13.13f	0.639331	0.26089	0.812435	0.131841	0.771049	-0.161742	ILMN_15781	0.0595524	-0.0867598	0.270869	0.745242	ILMN_15781	0.64245	0.0095134	#N/A	C2.2
ILMN_14880	4783	NFIL3	Homo sapiens nuclear factor, interleukin 3 regulated (NFIL3), mRNA.	9	-	93211451-93211500	9q22.31a	0.0221562	0.722765	0.277323	0.32665	0.771996	0.0859924	ILMN_14880	0.435934	0.704888	0.754321	0.804552	ILMN_14880	0.0157556	0.00500162	#N/A	C2.2
ILMN_14950	3787	KCNS1	Homo sapiens potassium voltage-gated channel, delayed-rectifier, subfamily S, member 1 (KCNS1), mRNA.	20	-	43154407-43154456	20q13.12b	0.794663	0.0907777	0.761098	-0.106079	0.78934	-0.0931912	ILMN_14950	0.147904	-0.00812242	0.239888	0.484096	ILMN_14950	0.573624	0.00970825	#N/A	C2.2
ILMN_3201	11332	ACOT7	Homo sapiens acyl-CoA thioesterase 7 (ACOT7), transcript variant hBACHd, mRNA.	1	-	6341474-6341492:6341493-6341523	1p36.31a	0.0131628	0.990601	0.22094	0.461949	0.791795	-0.097935	ILMN_3201	0.166827	-0.0541355	0.711095	0.897905	ILMN_3201	0.75733	0.000596993	#N/A	C2.2
ILMN_7357	126353	C19orf21	Homo sapiens chromosome 19 open reading frame 21 (C19orf21), mRNA.	19	+	715225-715274	19p13.3i	0.00593442	2.04832	0.232278	0.824418	0.797192	0.174494	ILMN_7357	0.380668	0.0466029	1.31758	0.79977	ILMN_7357	0.382828	0.00454611	#N/A	C2.2
ILMN_5602	25984	KRT23	Homo sapiens keratin 23 (histone deacetylase inducible) (KRT23), mRNA.	17	-	36346914-36346963	17q21.2a	0.778678	0.136962	0.804715	0.120468	0.797848	-0.124803	ILMN_5602	0.315746	0.371117	0.446629	0.750747	ILMN_5602	0.0651362	0.00459264	#N/A	C2.2
ILMN_3432	6406	SEMG1	Homo sapiens semenogelin I (SEMG1), transcript variant 2, mRNA.	20	+	43270313-43270322:43270503-43270542	20q13.12b	0.231047	0.439173	0.309948	0.370509	0.798937	-0.0918843	ILMN_3432	0.0840544	-0.0874078	0.349583	0.810817	ILMN_3432	0.561279	0.00426691	#N/A	C2.2
ILMN_2647	64858	DCLRE1B	Homo sapiens DNA cross-link repair 1B (PSO2 homolog, S. cerevisiae) (DCLRE1B), mRNA.	1	+	114257677-114257726	1p13.2b	0.113478	0.420888	0.523369	0.165466	0.799317	-0.0656495	ILMN_2647	-0.158349	0.0833545	0.0849197	0.00992904	ILMN_2647	0.148834	0.00564388	#N/A	C2.2
ILMN_20142	634	CEACAM1	Homo sapiens carcinoembryonic antigen-related cell adhesion molecule 1 (biliary glycoprotein) (CEACAM1), transcript variant 2, mRNA.	19	-	47703395-47703444	19q13.2c	0.00957979	1.48354	0.402071	0.445776	0.805265	0.130157	ILMN_20142	0.269986	0.20688	0.946675	0.793625	ILMN_20142	0.290104	0.00467026	#N/A	C2.2
ILMN_25749	2767	GNA11	Homo sapiens guanine nucleotide binding protein (G protein), alpha 11 (Gq class) (GNA11), mRNA.	19	+	3072431-3072452	19p13.3f	0.08452	0.509264	0.588148	-0.154777	0.806431	-0.0698404	ILMN_25749	0.0963712	-0.0935733	0.385923	0.729209	ILMN_25749	0.131906	0.00700443	#N/A	C2.2
ILMN_5340	26233	FBXL6	Homo sapiens F-box and leucine-rich repeat protein 6 (FBXL6), transcript variant 1, mRNA.	8	-	145549935-145549984	8q24.3h	0.101285	0.650732	0.426921	0.307774	0.808018	0.0934897	ILMN_5340	0.296442	0.086868	0.575063	0.896794	ILMN_5340	0.504852	0.00044183	#N/A	C2.2
ILMN_7872	2821	GPI	Homo sapiens glucose phosphate isomerase (GPI), mRNA.	19	+	39582934-39582983	19q13.11c	0.908578	-0.0336632	0.410293	-0.243299	0.809714	-0.0706271	ILMN_7872	0.19669	0.0865591	0.215172	0.435864	ILMN_7872	0.447045	0.000733396	#N/A	C2.2
ILMN_16571	80196	RNF34	Homo sapiens ring finger protein 34 (RNF34), transcript variant 2, mRNA.	12	+	120346322-120346371	12q24.31b	0.00591048	0.502128	0.173946	0.231076	0.810026	0.0399873	ILMN_16571	0.00169687	-0.142566	0.232767	0.718862	ILMN_16571	0.843358	0.00978677	#N/A	C2.2
ILMN_14321	6341	SCO1	Homo sapiens SCO cytochrome oxidase deficient homolog 1 (yeast) (SCO1), nuclear gene encoding mitochondrial protein, mRNA.	17	-	10524660-10524709	17p13.1a	0.547272	0.149243	0.727869	-0.086037	0.812176	-0.0587087	ILMN_14321	0.162699	0.23462	0.266675	0.83184	ILMN_14321	0.2994	0.000762278	#N/A	C2.2
ILMN_1610	84034	EMILIN2	Homo sapiens elastin microfibril interfacer 2 (EMILIN2), mRNA.	18	+	2903925-2903974	18p11.32a-p11.31e	0.056644	0.786294	0.845454	0.0769929	0.81516	-0.0923579	ILMN_1610	-0.0519361	-0.117433	0.38739	0.333669	ILMN_1610	0.207595	0.00780069	#N/A	C2.2
ILMN_3632	140453	MUC17	Homo sapiens mucin 17 (MUC17), mRNA.	7	+	100488594-100488643	7q22.1d	0.000147964	5.7864	0.0274317	2.97665	0.822454	0.285684	ILMN_3632	0.291179	-0.0788227	3.04154	0.899855	ILMN_3632	0.690383	0.000523109	#N/A	C2.2
ILMN_10287	84830	C6orf105	Homo sapiens chromosome 6 open reading frame 105 (C6orf105), mRNA.	6	-	11821965-11822014	6p24.1c	0.954531	-0.0409355	0.701485	-0.275672	0.824046	-0.159719	ILMN_10287	0.32133	0.365899	0.380722	0.508309	ILMN_10287	0.0729347	0.00186638	#N/A	C2.2
ILMN_2353	9914	KIAA0703	Homo sapiens KIAA0703 gene product (KIAA0703), mRNA.	16	+	83054868-83054917	16q24.1a	0.000651786	2.83845	0.0948074	1.24471	0.824261	0.160086	ILMN_2353	0.157393	-0.102479	1.49658	0.753028	ILMN_2353	0.887539	0.00829563	#N/A	C2.2
ILMN_28034	56606	SLC2A9	Homo sapiens solute carrier family 2 (facilitated glucose transporter), member 9 (SLC2A9), transcript variant 2, mRNA.	4	-	9650878-9650927	4p16.1b	0.419944	0.284335	0.710485	0.130068	0.824352	-0.0776885	ILMN_28034	0.301966	0.644117	0.482978	0.79302	ILMN_28034	0.0268833	0.0049548	#N/A	C2.2
ILMN_16535	2762	GMDS	Homo sapiens GDP-mannose 4,6-dehydratase (GMDS), mRNA.	6	-	1569166-1569215	6p25.3a	0.402248	0.380706	0.682435	0.184777	0.825482	-0.0994412	ILMN_16535	0.0263566	-0.136892	0.26643	0.678291	ILMN_16535	0.485569	0.00050525	#N/A	C2.2
ILMN_20076	440742	LOC440742	Homo sapiens hypothetical gene supported by AK124614 (LOC440742), mRNA.	1	+	242297635-242297684	1q44a	0.120698	0.288979	0.712167	-0.0668516	0.827598	0.0394197	ILMN_20076	0.109058	0.0646625	0.233838	0.823901	ILMN_20076	0.169106	0.00365583	#N/A	C2.2
ILMN_10971	10226	M6PRBP1	Homo sapiens mannose-6-phosphate receptor binding protein 1 (M6PRBP1), mRNA.	19	-	4789506-4789555	19p13.3d	0.278275	0.378928	0.36018	0.318504	0.838322	-0.0703509	ILMN_10971	0.230061	0.182094	0.4547	0.834343	ILMN_10971	0.366199	0.00143226	#N/A	C2.2
ILMN_17143	7498	XDH	Homo sapiens xanthine dehydrogenase (XDH), mRNA.	2	-	31412008-31412057	2p23.1a	0.00769785	3.45298	0.304571	1.23494	0.839873	-0.240114	ILMN_17143	0.477365	0.210992	2.32391	0.825975	ILMN_17143	0.200328	0.00348638	#N/A	C2.2
ILMN_20882	79895	ATP8B4	Homo sapiens ATPase, class I, type 8B, member 4 (ATP8B4), mRNA.	15	-	47937837-47937886	15q21.2a	0.437845	0.166228	0.766282	-0.0632967	0.84117	-0.0426494	ILMN_20882	0.186165	0.377665	0.290604	0.530763	ILMN_20882	0.0350188	0.00215071	#N/A	C2.2
ILMN_21759	57541	ZNF398	Homo sapiens zinc finger protein 398 (ZNF398), transcript variant 2, mRNA.	7	+	148510899-148510948	7q36.1b	0.0151719	0.462501	0.976565	-0.00520731	0.845576	0.0345406	ILMN_21759	-0.00530928	-0.142348	0.208671	0.755956	ILMN_21759	0.490857	0.00754211	#N/A	C2.2
ILMN_17186	91860	CALML4	Homo sapiens calmodulin-like 4 (CALML4), transcript variant 2, mRNA.	15	-	66276842-66276891	15q23a	0.011498	1.34121	0.285419	0.531611	0.847877	0.0942116	ILMN_17186	0.189369	0.00470006	0.81287	0.922176	ILMN_17186	0.496975	0.000284691	#N/A	C2.2
ILMN_22298	10008	KCNE3	Homo sapiens potassium voltage-gated channel, Isk-related family, member 3 (KCNE3), mRNA.	11	-	73843661-73843710	11q13.4c	0.00947473	1.74976	0.302098	0.649223	0.855642	-0.11305	ILMN_22298	-0.186708	0.183042	0.744698	0.692167	ILMN_22298	0.151723	0.00677677	#N/A	C2.2
ILMN_16168	84267	C9orf64	Homo sapiens chromosome 9 open reading frame 64 (C9orf64), mRNA.	9	-	85743500-85743549	9q21.32c	0.0377653	0.618063	0.188786	0.378847	0.858265	0.0504455	ILMN_16168	0.147032	0.0557671	0.430841	0.794382	ILMN_16168	0.54186	0.00577067	#N/A	C2.2
ILMN_6699	284723	SLC25A34	Homo sapiens solute carrier family 25, member 34 (SLC25A34), mRNA.	1	+	15940393-15940442	1p36.21a	0.26158	1.02213	0.869941	-0.146887	0.859426	0.158891	ILMN_6699	0.78334	0.114357	1.21496	0.759912	ILMN_6699	0.133415	0.00150145	#N/A	C2.2
ILMN_18957	84002	B3GNT5	Homo sapiens UDP-GlcNAc:betaGal beta-1,3-N-acetylglucosaminyltransferase 5 (B3GNT5), mRNA.	3	+	184473283-184473332	3q27.1a	0.00178906	1.52405	0.34937	0.409041	0.864852	0.0736456	ILMN_18957	0.204163	-0.0413387	0.929367	0.854733	ILMN_18957	0.154812	0.000706782	#N/A	C2.2
ILMN_20440	51129	ANGPTL4	Homo sapiens angiopoietin-like 4 (ANGPTL4), transcript variant 1, mRNA.	19	+	8345182-8345231	19p13.2d	0.580253	0.373462	0.963895	0.0304589	0.867601	-0.112208	ILMN_20440	0.546847	0.557293	0.789683	0.906488	ILMN_20440	0.0525164	0.000534278	#N/A	C2.2
ILMN_14011	8876	VNN1	Homo sapiens vanin 1 (VNN1), mRNA.	6	-	133044701-133044750	6q23.2b	0.606016	0.804984	0.773163	-0.448889	0.867722	-0.259209	ILMN_14011	2.12847	0.561898	2.66056	0.826255	ILMN_14011	0.0531246	0.00104235	#N/A	C2.2
ILMN_11046	91860	CALML4	Homo sapiens calmodulin-like 4 (CALML4), transcript variant 1, mRNA.	15	-	66276842-66276891	15q23a	0.00103391	2.13751	0.0593308	1.122	0.868664	0.0942811	ILMN_11046	0.24779	0.00720392	1.2694	0.851011	ILMN_11046	0.58713	0.00181535	#N/A	C2.2
ILMN_24467	79814	AGMAT	Homo sapiens agmatine ureohydrolase (agmatinase) (AGMAT), mRNA.	1	-	15771847-15771896	1p36.21a	0.00467316	2.1864	0.146945	1.04212	0.868857	0.11571	ILMN_24467	0.247774	-0.0152785	1.28312	0.924615	ILMN_24467	0.646036	0.000267624	#N/A	C2.2
ILMN_15343	118738	ZNF488	Homo sapiens zinc finger protein 488 (ZNF488), mRNA.	10	+	47993674-47993723	10q11.22b	0.113563	1.30995	0.643211	0.373042	0.868926	0.132602	ILMN_15343	0.630181	0.22144	1.21885	0.879483	ILMN_15343	0.158446	0.000459395	#N/A	C2.2
ILMN_9105	138716	C9orf23	Homo sapiens chromosome 9 open reading frame 23 (C9orf23), transcript variant 2, mRNA.	9	-	34600743-34600792	9p13.3c	0.454634	0.270412	0.826462	-0.0788068	0.870931	0.0583874	ILMN_9105	0.159568	0.489235	0.26558	0.721579	ILMN_9105	0.0670729	0.00288494	#N/A	C2.2
ILMN_3743	2775	GNAO1	Homo sapiens guanine nucleotide binding protein (G protein), alpha activating activity polypeptide O (GNAO1), transcript variant 2, mRNA.	16	+	54948289-54948338	16q13a	0.529456	0.0922692	0.291492	-0.156114	0.871044	-0.0237144	ILMN_3743	0.076113	-0.0195797	0.134105	0.79571	ILMN_3743	0.365193	0.00507195	#N/A	C2.2
ILMN_2886	93100	NAPRT1	Homo sapiens nicotinate phosphoribosyltransferase domain containing 1 (NAPRT1), mRNA.	8	-	144728109-144728158	8q24.3g	0.105496	0.707952	0.925723	0.0395108	0.874375	0.0670186	ILMN_2886	0.0895266	-0.0175518	0.409993	0.446787	ILMN_2886	0.441257	0.00945279	#N/A	C2.2
ILMN_24010	253143	C22orf30	Homo sapiens chromosome 22 open reading frame 30 (C22orf30), mRNA.	22	-	30402339-30402388	22q12.2c	0.000936829	0.732232	0.347574	-0.183365	0.879815	0.0292153	ILMN_24010	0.135905	0.0651761	0.487413	0.691884	ILMN_24010	0.414029	0.00079869	#N/A	C2.2
ILMN_20352	5046	PCSK6	Homo sapiens proprotein convertase subtilisin/kexin type 6 (PCSK6), transcript variant 6, mRNA.	15	-	99722666-99722715	15q26.3d	0.272048	0.387489	0.466706	0.254703	0.883934	0.0507766	ILMN_20352	0.0930163	-0.0852958	0.261372	0.766949	ILMN_20352	0.763175	0.00448384	#N/A	C2.2
ILMN_13725	28985	MCTS1	Homo sapiens malignant T cell amplified sequence 1 (MCTS1), mRNA.	X	+	119628902-119628951	Xq24d	0.62171	0.0985294	0.549239	-0.119755	0.884053	-0.0290435	ILMN_13725	0.152803	0.282013	0.216589	0.586748	ILMN_13725	0.230263	0.00448706	#N/A	C2.2
ILMN_16363	8741	TNFSF13	Homo sapiens tumor necrosis factor (ligand) superfamily, member 13 (TNFSF13), transcript variant gamma, mRNA.	17	+	7404833-7404858:7405040-7405046:7405047-7405063	17p13.1d	0.00600013	1.10028	0.166572	0.516663	0.887276	0.0517546	ILMN_16363	0.240099	0.188547	0.76436	0.944119	ILMN_16363	0.342123	5.67195e-05	#N/A	C2.2
ILMN_24094	27071	DAPP1	Homo sapiens dual adaptor of phosphotyrosine and 3-phosphoinositides (DAPP1), mRNA.	4	+	101009612-101009661	4q23b	0.0231709	1.02629	0.60903	0.217815	0.890146	-0.0586513	ILMN_24094	0.0439817	-0.132272	0.586451	0.679875	ILMN_24094	0.96198	0.00947532	#N/A	C2.2
ILMN_17724	54474	KRT20	Homo sapiens keratin 20 (KRT20), mRNA.	17	-	36286174-36286223	17q21.2a	0.474687	0.808385	0.708473	-0.420948	0.890776	0.154376	ILMN_17724	0.312143	0.036183	0.639148	0.756038	ILMN_17724	0.0502256	0.00959792	#N/A	C2.2
ILMN_1914	1606	DGKA	Homo sapiens diacylglycerol kinase, alpha 80kDa (DGKA), transcript variant 4, mRNA.	12	+	54612216-54612265	12q13.2c	0.0325395	0.921251	0.319242	0.410947	0.892094	0.0553221	ILMN_1914	0.29801	0.115769	0.730974	0.864159	ILMN_1914	0.463101	0.00156227	#N/A	C2.2
ILMN_7536	5481	PPID	Homo sapiens peptidylprolyl isomerase D (cyclophilin D) (PPID), mRNA.	4	-	159851388-159851437	4q32.1e	0.305392	0.39221	0.95522	-0.0212203	0.893491	0.0506058	ILMN_7536	0.107875	0.299801	0.278677	0.72604	ILMN_7536	0.224779	0.000486938	#N/A	C2.2
ILMN_1193	64429	ZDHHC6	Homo sapiens zinc finger, DHHC-type containing 6 (ZDHHC6), mRNA.	10	-	114180565-114180614	10q25.2b	0.519952	0.187678	0.992526	0.00271897	0.893758	-0.0387714	ILMN_1193	0.152642	0.387798	0.265867	0.805843	ILMN_1193	0.0330567	0.00191468	#N/A	C2.2
ILMN_4997	7965	JTV1	Homo sapiens JTV1 gene (JTV1), mRNA.	7	+	6029758-6029807	7p22.1b	0.236908	0.437236	0.642743	0.169066	0.895475	0.0477709	ILMN_4997	0.228907	0.143396	0.42364	0.731228	ILMN_4997	0.403677	0.00815275	#N/A	C2.2
ILMN_6283	28982	FLVCR1	Homo sapiens feline leukemia virus subgroup C cellular receptor 1 (FLVCR1), mRNA.	1	+	211135305-211135354	1q32.3c	0.677229	0.132071	0.943767	0.0223355	0.8966	-0.0411573	ILMN_6283	0.183411	0.358847	0.270025	0.72217	ILMN_6283	0.0910105	0.00205878	#N/A	C2.2
ILMN_6052	548596	CKMT1A	Homo sapiens creatine kinase, mitochondrial 1A (CKMT1A), nuclear gene encoding mitochondrial protein, mRNA.	15	+	41777634-41777638:41778131-41778175	15q15.3a	0.0581248	0.915919	0.685886	0.187577	0.899287	0.058595	ILMN_6052	0.0429394	-0.120425	0.471602	0.632105	ILMN_6052	0.887458	0.00583764	#N/A	C2.2
ILMN_3641	150962	PUS10	Homo sapiens pseudouridylate synthase 10 (PUS10), mRNA.	2	-	61023038-61023072:61025648-61025662	2p16.1a	0.262811	0.604133	0.556866	0.313533	0.90344	0.0644887	ILMN_3641	0.405882	0.232079	0.675704	0.909347	ILMN_3641	0.273069	0.000224722	#N/A	C2.2
ILMN_1491	79703	C11orf80	Homo sapiens chromosome 11 open reading frame 80 (C11orf80), mRNA.	11	+	66367326-66367375	11q13.1e	0.181134	0.707657	0.383399	0.455588	0.906603	0.0607784	ILMN_1491	0.381422	0.241324	0.704861	0.807868	ILMN_1491	0.284264	0.00473394	#N/A	C2.2
ILMN_26478	57175	CORO1B	Homo sapiens coronin, actin binding protein, 1B (CORO1B), transcript variant 1, mRNA.	11	-	66962228-66962277	11q13.1f	0.0216363	0.5359	0.365998	0.199775	0.90824	-0.0252278	ILMN_26478	-0.0947201	0.0866912	0.185844	0.435483	ILMN_26478	0.137519	0.00664297	#N/A	C2.2
ILMN_10468	364	AQP7	Homo sapiens aquaporin 7 (AQP7), mRNA.	9	-	33375063-33375112	9p13.3e	0.56044	0.263967	0.490951	-0.31281	0.910829	-0.050581	ILMN_10468	0.225746	0.146435	0.38302	0.753983	ILMN_10468	0.088466	0.0099628	#N/A	C2.2
ILMN_11572	2196	FAT2	Homo sapiens FAT tumor suppressor homolog 2 (Drosophila) (FAT2), mRNA.	5	-	150864117-150864166	5q33.1d	0.0211616	0.383514	0.224964	-0.192627	0.913652	-0.0169146	ILMN_11572	0.0174933	-0.133389	0.217708	0.755798	ILMN_11572	0.0125921	0.00516591	#N/A	C2.2
ILMN_11038	220042	C11orf82	Homo sapiens chromosome 11 open reading frame 82 (C11orf82), mRNA.	11	+	82322969-82323018	11q14.1d	0.11756	1.03755	0.478958	0.458453	0.914363	-0.0692296	ILMN_11038	0.0636834	-0.134426	0.617072	0.342233	ILMN_11038	0.0343471	0.00312269	#N/A	C2.2
ILMN_4856	5888	RAD51	Homo sapiens RAD51 homolog (RecA homolog, E. coli) (S. cerevisiae) (RAD51), transcript variant 2, mRNA.	15	+	38798305-38798354	15q15.1b	0.131175	0.695522	0.897108	-0.0579868	0.918808	-0.0457054	ILMN_4856	0.250073	0.164234	0.620687	0.611601	ILMN_4856	0.313513	0.003517	#N/A	C2.2
ILMN_2369	5321	PLA2G4A	Homo sapiens phospholipase A2, group IVA (cytosolic, calcium-dependent) (PLA2G4A), mRNA.	1	+	185224286-185224335	1q31.1a	0.165353	0.696903	0.483816	0.34572	0.923358	-0.04723	ILMN_2369	0.119904	-0.103374	0.49197	0.77237	ILMN_2369	0.866483	0.00661254	#N/A	C2.2
ILMN_1822	3012	HIST1H2AE	Homo sapiens histone cluster 1, H2ae (HIST1H2AE), mRNA.	6	+	26325324-26325373	6p22.1d	0.18869	0.59874	0.920291	0.0446515	0.924721	-0.0421618	ILMN_1822	0.0511731	-0.136331	0.371624	0.780106	ILMN_1822	0.839766	0.00691933	#N/A	C2.2
ILMN_15699	120224	TMEM45B	Homo sapiens transmembrane protein 45B (TMEM45B), mRNA.	11	+	129235043-129235092	11q24.3b	0.0327137	1.28438	0.824994	-0.12591	0.926901	-0.0522147	ILMN_15699	0.0697522	-0.129976	0.73805	0.786219	ILMN_15699	0.504006	0.00393573	#N/A	C2.2
ILMN_2955	157570	ESCO2	Homo sapiens establishment of cohesion 1 homolog 2 (S. cerevisiae) (ESCO2), mRNA.	8	+	27717895-27717944	8p21.1e	0.0974279	1.04816	0.875193	0.0961243	0.933234	0.0512608	ILMN_2955	0.0846852	-0.0567536	0.583133	0.619222	ILMN_2955	0.787959	0.00668425	#N/A	C2.2
ILMN_19102	83982	FAM14A	Homo sapiens family with sequence similarity 14, member A (FAM14A), mRNA.	14	-	93663938-93663987	14q32.13a	0.301934	0.545554	0.617857	0.261091	0.934095	-0.0431524	ILMN_19102	0.306346	0.33272	0.600699	0.766816	ILMN_19102	0.160405	0.00645673	#N/A	C2.2
ILMN_23092	162417	NAGS	Homo sapiens N-acetylglutamate synthase (NAGS), mRNA.	17	+	39441644-39441693	17q21.31b-q21.31c	0.402922	0.513782	0.595845	0.324174	0.936395	0.0486155	ILMN_23092	0.725272	0.395367	0.957856	0.751275	ILMN_23092	0.0699249	0.000736375	#N/A	C2.2
ILMN_3781	9235	IL32	Homo sapiens interleukin 32 (IL32), transcript variant 3, mRNA.	16	+	3059568-3059617	16p13.3d	0.00348287	2.08556	0.324331	0.640818	0.944882	0.0444342	ILMN_3781	0.393812	0.0608803	1.41438	0.856809	ILMN_3781	0.348299	0.0018512	#N/A	C2.2
ILMN_11495	9245	GCNT3	Homo sapiens glucosaminyl (N-acetyl) transferase 3, mucin type (GCNT3), mRNA.	15	+	57699351-57699400	15q22.2a	0.00338094	2.08614	0.270816	0.715492	0.9484	0.0414457	ILMN_11495	0.281826	0.125773	1.30417	0.812285	ILMN_11495	0.446984	0.00287274	#N/A	C2.2
ILMN_4965	9662	CEP135	Homo sapiens centrosomal protein 135kDa (CEP135), mRNA.	4	+	56593856-56593905	4q12d	0.0111161	0.656308	0.195315	0.315691	0.949186	0.015227	ILMN_4965	0.0580724	-0.0856546	0.378613	0.60415	ILMN_4965	0.113764	0.00623502	#N/A	C2.2
ILMN_8731	55576	STAB2	Homo sapiens stabilin 2 (STAB2), mRNA.	12	+	102684405-102684454	12q23.3a	0.0134089	0.714359	0.0803834	0.48643	0.952881	0.0158448	ILMN_8731	0.0756514	-0.107749	0.424909	0.652761	ILMN_8731	0.273006	0.00650252	#N/A	C2.2
ILMN_15502	6281	S100A10	Homo sapiens S100 calcium binding protein A10 (annexin II ligand, calpactin I, light polypeptide (p11)) (S100A10), mRNA.	1	-	150222202-150222251	1q21.3a	0.00827521	1.49806	0.0720896	0.974181	0.954065	0.0300076	ILMN_15502	0.271705	-0.0235544	1.00573	0.866969	ILMN_15502	0.70829	0.00142428	#N/A	C2.2
ILMN_13755	1366	CLDN7	Homo sapiens claudin 7 (CLDN7), mRNA.	17	-	7104277-7104326	17p13.1d	0.00071595	4.58221	0.0429172	2.49882	0.96194	-0.056051	ILMN_13755	0.833613	0.0879595	3.15274	0.870229	ILMN_13755	0.507947	0.00137859	#N/A	C2.2
ILMN_26857	8313	AXIN2	Homo sapiens axin 2 (conductin, axil) (AXIN2), mRNA.	17	-	60955365-60955414	17q24.1a	0.178185	1.11253	0.518224	0.525002	0.964367	-0.0361219	ILMN_26857	-0.0409404	-0.139314	0.533387	0.775245	ILMN_26857	0.973206	0.00633531	#N/A	C2.2
ILMN_6733	27131	SNX5	Homo sapiens sorting nexin 5 (SNX5), transcript variant 1, mRNA.	20	-	17870285-17870334	20p11.23d	0.255888	0.607336	0.747134	0.169917	0.965604	0.0226978	ILMN_6733	0.170708	-0.0597036	0.463027	0.393993	ILMN_6733	0.289062	0.0042188	#N/A	C2.2
ILMN_4249	79029	SPATA5L1	Homo sapiens spermatogenesis associated 5-like 1 (SPATA5L1), mRNA.	15	+	43498081-43498130	15q21.1a	0.381636	0.29863	0.550635	0.202717	0.967319	0.0138579	ILMN_4249	0.156809	0.311586	0.299195	0.837236	ILMN_4249	0.153304	0.00214	#N/A	C2.2
ILMN_25318	377677	CA13	Homo sapiens carbonic anhydrase XIII (CA13), mRNA.	8	+	86383188-86383237	8q21.2b	0.0231499	0.951736	0.229942	0.480793	0.967554	0.0160122	ILMN_25318	0.401151	0.335968	0.869013	0.871955	ILMN_25318	0.10998	0.000298563	#N/A	C2.2
ILMN_29435	55225	RAVER2	Homo sapiens ribonucleoprotein, PTB-binding 2 (RAVER2), mRNA.	1	+	65071254-65071303	1p31.3b	0.00619894	0.717198	0.636848	0.113154	0.970249	0.00891541	ILMN_29435	-0.0300948	-0.123552	0.324046	0.803895	ILMN_29435	0.0294524	0.00372382	#N/A	C2.2
ILMN_6029	51703	ACSL5	Homo sapiens acyl-CoA synthetase long-chain family member 5 (ACSL5), transcript variant 2, mRNA.	10	+	114125173-114125222	10q25.2b	0.13608	0.943573	0.808349	0.149608	0.970742	-0.022607	ILMN_6029	0.394097	0.186713	0.877187	0.831849	ILMN_6029	0.0856035	0.00105141	#N/A	C2.2
ILMN_19379	474	ATOH1	Homo sapiens atonal homolog 1 (Drosophila) (ATOH1), mRNA.	4	+	94970057-94970106	4q22.2b	0.0173292	0.605572	0.0883902	-0.419142	0.971735	0.0084163	ILMN_19379	0.110175	-0.0949186	0.408753	0.773932	ILMN_19379	0.186052	0.00437241	#N/A	C2.2
ILMN_3911	5331	PLCB3	Homo sapiens phospholipase C, beta 3 (phosphatidylinositol-specific) (PLCB3), mRNA.	11	+	63790416-63790452:63790543-63790555	11q13.1b	0.0201238	0.869587	0.960636	0.0172938	0.971818	0.0123787	ILMN_3911	0.129147	-0.0688729	0.557751	0.864498	ILMN_3911	0.0425135	0.000213713	#N/A	C2.2
ILMN_23048	1175	AP2S1	Homo sapiens adaptor-related protein complex 2, sigma 1 subunit (AP2S1), transcript variant AP17, mRNA.	19	-	52033265-52033314	19q13.32b	0.367225	0.160334	0.840067	0.035555	0.971957	0.00619059	ILMN_23048	0.0263477	-0.11453	0.103419	0.411222	ILMN_23048	0.505259	0.000460049	#N/A	C2.2
ILMN_16725	55789	DEPDC1B	Homo sapiens DEP domain containing 1B (DEPDC1B), mRNA.	5	-	59935142-59935151:59937274-59937313	5q12.1b	0.163348	0.684608	0.0955489	0.826993	0.979784	-0.0121587	ILMN_16725	0.17203	-0.0549925	0.520413	0.703447	ILMN_16725	0.0857877	0.00800623	#N/A	C2.2
ILMN_17260	9409	PEX16	Homo sapiens peroxisomal biogenesis factor 16 (PEX16), transcript variant 2, mRNA.	11	-	45888008-45888057	11p11.2c	0.0518081	0.373219	0.497489	0.125071	0.981498	0.00425189	ILMN_17260	0.0557784	-0.0913951	0.240262	0.768647	ILMN_17260	0.695552	0.00664996	#N/A	C2.2
ILMN_18812	115004	C6orf150	Homo sapiens chromosome 6 open reading frame 150 (C6orf150), mRNA.	6	-	74191852-74191901	6q13c	0.024166	0.868944	0.163724	0.516519	0.987274	0.0057798	ILMN_18812	-0.140431	-0.0464893	0.291151	0.443308	ILMN_18812	0.185287	0.00290382	#N/A	C2.2
ILMN_2156	553158	LOC553158	Homo sapiens PRR5-ARHGAP8 fusion (LOC553158), mRNA.	22	+	43489193-43489215:43499788-43499814	22q13.31b	0.468543	0.2969	0.814292	0.0956736	0.987504	-0.00637489	ILMN_2156	0.136818	-0.0160629	0.288456	0.82652	ILMN_2156	0.694554	0.00348358	#N/A	C2.2
ILMN_6275	11168	PSIP1	Homo sapiens PC4 and SFRS1 interacting protein 1 (PSIP1), transcript variant 1, mRNA.	9	-	15454347-15454396	9p22.3b	0.0311432	0.358175	0.00765634	-0.457031	0.988429	-0.00227825	ILMN_6275	0.0969798	0.031582	0.277206	0.44711	ILMN_6275	0.0913831	0.00653111	#N/A	C2.2
ILMN_4363	92399	MRRF	Homo sapiens mitochondrial ribosome recycling factor (MRRF), nuclear gene encoding mitochondrial protein, transcript variant 1, mRNA.	9	+	124125379-124125428	9q33.2b	0.695078	0.116635	0.70318	-0.113368	0.989761	0.00381153	ILMN_4363	0.178434	0.0899359	0.234846	0.644555	ILMN_4363	0.501716	0.00282814	#N/A	C2.2
ILMN_8346	57082	CASC5	Homo sapiens cancer susceptibility candidate 5 (CASC5), transcript variant 1, mRNA.	15	+	38741655-38741678:38741679-38741704	15q15.1b	0.260623	0.546536	0.55599	0.282936	0.995312	0.00281176	ILMN_8346	0.383484	0.257892	0.655346	0.889198	ILMN_8346	0.254228	0.000604658	#N/A	C2.2
ILMN_7790	7392	USF2	Homo sapiens upstream transcription factor 2, c-fos interacting (USF2), transcript variant 1, mRNA.	19	+	40462325-40462374	19q13.12a	0.633109	-0.0974674	0.615905	0.102459	0.0491446	-0.419796	ILMN_7790	-0.20805	0.363848	-0.0468863	-0.117284	ILMN_7790	0.125688	0.00464353	#N/A	C3
ILMN_19427	59269	HIVEP3	Homo sapiens human immunodeficiency virus type I enhancer binding protein 3 (HIVEP3), mRNA.	1	-	41748324-41748373	1p34.2c-p34.2b	0.0432702	-0.445569	0.373193	0.188632	0.139274	-0.318484	ILMN_19427	0.0506023	-0.118632	-0.0129402	-0.140052	ILMN_19427	0.740776	0.00669579	#N/A	C3
ILMN_20030	63973	NEUROG2	Homo sapiens neurogenin 2 (NEUROG2), mRNA.	4	-	113654267-113654316	4q25f	0.018086	-0.512809	0.0147721	0.531222	0.15685	-0.293924	ILMN_20030	-0.106179	0.0285666	-0.215621	0.0406106	ILMN_20030	0.390583	0.00377444	#N/A	C3
ILMN_138350	5082	PDCL	Homo sapiens phosducin-like (PDCL), mRNA.	9	-	124621585-124621634	9q33.2b	0.833078	0.0330162	0.160129	0.225198	0.240525	0.186822	ILMN_138350	0.0166815	-0.120005	-0.0602217	-0.00343634	ILMN_138350	0.19872	0.00937041	#N/A	C3
ILMN_27026	85014	TMEM141	Homo sapiens transmembrane protein 141 (TMEM141), mRNA.	9	+	138807341-138807390	9q34.3e	0.788486	-0.0471337	0.0275412	0.410334	0.32575	0.174508	ILMN_27026	0.128891	0.292566	0.0180697	-0.139232	ILMN_27026	0.0870842	0.00718159	#N/A	C3
ILMN_8047	23322	KIAA1005	Homo sapiens KIAA1005 protein (KIAA1005), mRNA.	16	-	52192559-52192608	16q12.2a	0.815704	0.0335776	0.00268082	0.483017	0.347206	-0.136773	ILMN_8047	-0.170031	0.41692	-0.0848556	-0.0741187	ILMN_8047	0.132037	0.00113421	#N/A	C3
ILMN_7911	8452	CUL3	Homo sapiens cullin 3 (CUL3), mRNA.	2	-	225043272-225043321	2q36.2a	0.167321	-0.446814	0.766871	0.093859	0.422054	-0.255873	ILMN_7911	0.0681108	-0.122232	-0.0273599	-0.136084	ILMN_7911	0.889063	0.00245196	#N/A	C3
ILMN_20666	140825	NEURL2	Homo sapiens neuralized homolog 2 (Drosophila) (NEURL2), mRNA.	20	-	43952321-43952370	20q13.12b	0.621616	-0.113414	0.895972	-0.0299639	0.432769	0.181062	ILMN_20666	0.0927825	-0.0054371	-0.0544553	-0.0259361	ILMN_20666	0.0647288	0.00273533	#N/A	C3
ILMN_23719	27254	CSDC2	Homo sapiens cold shock domain containing C2, RNA binding (CSDC2), mRNA.	22	+	40302263-40302312	22q13.2a	0.41272	-0.203181	0.177919	0.338799	0.45123	-0.186641	ILMN_23719	-0.0974856	-0.0203146	-0.105756	-0.0600183	ILMN_23719	0.693167	0.00835195	#N/A	C3
ILMN_12016	10363	HMG20A	Homo sapiens high-mobility group 20A (HMG20A), mRNA.	15	+	75564547-75564596	15q24.3b	0.791097	0.0578268	0.197732	0.286598	0.498985	0.148279	ILMN_12016	-0.0678457	-0.050222	-0.113072	0.105204	ILMN_12016	0.510726	0.00587556	#N/A	C3
ILMN_19059	114801	TMEM200A	Homo sapiens transmembrane protein 200A (TMEM200A), mRNA.	6	+	130805605-130805654	6q23.1c	0.0651012	-1.77202	0.213889	-1.16743	0.530228	-0.581441	ILMN_19059	0.699899	0.120003	0.104611	-0.131459	ILMN_19059	0.0328624	0.00124634	#N/A	C3
ILMN_20361	55627	FLJ20297	Homo sapiens hypothetical protein FLJ20297 (FLJ20297), transcript variant 2, mRNA.	2	-	130647559-130647608	2q21.1b	0.251905	-0.302049	0.0043286	0.818349	0.55791	0.152689	ILMN_20361	0.0420813	-0.127553	-0.185288	0.0271727	ILMN_20361	0.646984	0.00757623	#N/A	C3
ILMN_19352	284312	ZSCAN1	Homo sapiens zinc finger and SCAN domain containing 1 (ZSCAN1), mRNA.	19	+	63257592-63257641	19q13.43c	0.0915314	-0.542589	0.0222176	0.757113	0.559361	0.182134	ILMN_19352	0.0780513	0.0029536	-0.28431	0.0774261	ILMN_19352	0.649272	0.0036255	#N/A	C3
ILMN_15235	29798	C2orf27	Homo sapiens chromosome 2 open reading frame 27 (C2orf27), mRNA.	2	+	132224852-132224873:132225552-132225579	2q21.1d-q21.2a	0.730787	-0.0769719	0.595039	0.119143	0.597232	-0.118429	ILMN_15235	-0.0875151	0.0398398	-0.0667867	-0.0593101	ILMN_15235	0.30803	0.00545159	#N/A	C3
ILMN_20684	7102	TSPAN7	Homo sapiens tetraspanin 7 (TSPAN7), mRNA.	X	+	38432497-38432546	Xp11.4e	0.848805	0.090434	0.406293	0.397012	0.64416	-0.219566	ILMN_20684	-0.235575	0.0164592	-0.0805754	-0.131184	ILMN_20684	0.0344967	0.00379126	#N/A	C3
ILMN_21733	64398	MPP5	Homo sapiens membrane protein, palmitoylated 5 (MAGUK p55 subfamily member 5) (MPP5), mRNA.	14	+	66871825-66871874	14q23.3b	0.992004	0.00343495	0.651071	0.155392	0.669929	0.14641	ILMN_21733	0.151019	0.052653	0.0795321	-0.0520707	ILMN_21733	0.163714	0.00744837	#N/A	C3
ILMN_4998	26224	FBXL3	Homo sapiens F-box and leucine-rich repeat protein 3 (FBXL3), mRNA.	13	-	76477943-76477992	13q22.3a	0.438523	-0.208114	0.909868	0.030199	0.685596	0.108191	ILMN_4998	0.127961	-0.0341526	-0.0301908	-0.13357	ILMN_4998	0.118951	0.00167388	#N/A	C3
ILMN_18916	317749	DHRS4L2	Homo sapiens dehydrogenase/reductase (SDR family) member 4 like 2 (DHRS4L2), mRNA.	14	+	23540129-23540133:23540433-23540477	14q11.2g	0.59929	-0.228313	0.581937	0.239312	0.715552	-0.158077	ILMN_18916	0.0824547	-0.104004	0.0473369	-0.132894	ILMN_18916	0.339784	0.000729081	#N/A	C3
ILMN_10152	10901	DHRS4	Homo sapiens dehydrogenase/reductase (SDR family) member 4 (DHRS4), mRNA.	14	+	23505030-23505032:23505332-23505378	14q11.2g	0.502244	-0.276238	0.634056	0.195459	0.750265	-0.130497	ILMN_10152	0.100431	-0.0898366	0.027561	-0.139785	ILMN_10152	0.223798	0.000878159	#N/A	C3
ILMN_22189	7048	TGFBR2	Homo sapiens transforming growth factor, beta receptor II (70/80kDa) (TGFBR2), transcript variant 1, mRNA.	3	+	30710136-30710185	3p24.1a	0.833203	-0.0731273	0.623191	0.171012	0.750488	-0.110496	ILMN_22189	-0.106749	0.0570337	-0.0880644	-0.038811	ILMN_22189	0.280498	0.00234137	#N/A	C3
ILMN_138605	91694	LONRF1	Homo sapiens LON peptidase N-terminal domain and ring finger 1 (LONRF1), mRNA.	8	-	12624299-12624348	8p23.1a	0.271435	-0.289293	0.30385	0.269977	0.77962	-0.0726152	ILMN_138605	0.00949826	-0.140725	-0.0988405	-0.0744135	ILMN_138605	0.612325	0.00919879	#N/A	C3
ILMN_24971	1043	CD52	Homo sapiens CD52 molecule (CD52), mRNA.	1	+	26519515-26519564	1p36.11b	0.410997	0.234744	0.186666	0.381913	0.794441	0.0738553	ILMN_24971	-0.0784305	-0.0856857	0.0020139	-0.142783	ILMN_24971	0.669153	0.00510992	#N/A	C3
ILMN_28065	57586	SYT13	Homo sapiens synaptotagmin XIII (SYT13), mRNA.	11	-	45218650-45218699	11p11.2d	0.0931235	-1.17243	0.999122	0.000742349	0.806882	-0.165103	ILMN_28065	0.234803	0.0549549	-0.268861	0.00439201	ILMN_28065	0.260684	0.0041541	#N/A	C3
ILMN_26225	130074	LOC130074	Homo sapiens hypothetical protein LOC130074 (LOC130074), mRNA.	2	-	131522328-131522377	2q21.1c-q21.1d	0.667958	0.0988676	0.0425502	0.490229	0.827019	0.0502858	ILMN_26225	-0.105669	0.0611673	-0.0813783	-0.0867183	ILMN_26225	0.355233	0.005048	#N/A	C3
ILMN_2693	6500	SKP1A	Homo sapiens S-phase kinase-associated protein 1A (p19A) (SKP1A), transcript variant 2, mRNA.	5	-	133521685-133521734	5q31.1d	0.769821	-0.0564279	0.249441	0.225426	0.840201	0.0388638	ILMN_2693	-0.0680072	0.10553	-0.115653	0.154036	ILMN_2693	0.287098	0.000282184	#N/A	C3
ILMN_15658	9577	BRE	Homo sapiens brain and reproductive organ-expressed (TNFRSF1A modulator) (BRE), transcript variant 1, mRNA.	2	+	28414973-28415022	2p23.2b	0.950879	0.0136729	0.0124432	0.598625	0.904817	-0.0265437	ILMN_15658	0.0790573	-0.0310292	0.0991656	-0.0981168	ILMN_15658	0.42786	0.00459635	#N/A	C3
ILMN_29218	1896	EDA	Homo sapiens ectodysplasin A (EDA), transcript variant 6, mRNA.	X	+	68753179-68753228	Xq13.1b	0.124834	-0.254655	0.0413818	-0.345969	0.000804333	0.621513	ILMN_29218	-0.0917742	0.0520755	-0.529858	0.651907	ILMN_29218	0.549668	5.405e-05	#N/A	C4
ILMN_9457	29116	MYLIP	Homo sapiens myosin regulatory light chain interacting protein (MYLIP), mRNA.	6	+	16256091-16256140	6p22.3f	0.00138687	-0.730113	0.00658096	-0.59848	0.00704617	-0.592568	ILMN_9457	-0.255376	0.517013	-0.324148	0.801204	ILMN_9457	0.0606052	0.00112487	#N/A	C4
ILMN_12841	3354	HTR1E	Homo sapiens 5-hydroxytryptamine (serotonin) receptor 1E (HTR1E), mRNA.	6	+	87782883-87782932	6q15a	5.74e-07	-1.72742	0.000204255	-1.10079	0.0137782	0.66119	ILMN_12841	0.186751	0.0560206	-1.00755	0.963705	ILMN_12841	0.161658	1.37795e-05	#N/A	C4
ILMN_22762	51264	MRPL27	Homo sapiens mitochondrial ribosomal protein L27 (MRPL27), nuclear gene encoding mitochondrial protein, mRNA.	17	-	45800396-45800445	17q21.33b	0.651334	-0.117573	0.861428	0.0453203	0.0145314	0.68216	ILMN_22762	0.0346276	-0.12871	-0.365239	0.508783	ILMN_22762	0.637945	0.00471767	#N/A	C4
ILMN_23910	353132	LCE1B	Homo sapiens late cornified envelope 1B (LCE1B), mRNA.	1	+	151051950-151051999	1q21.3b	0.0470021	-0.529497	0.0312998	-0.578908	0.0158031	-0.658489	ILMN_23910	-0.280042	0.283391	-0.215546	0.529853	ILMN_23910	0.153661	0.00770189	#N/A	C4
ILMN_138561	80310	PDGFD	Homo sapiens platelet derived growth factor D (PDGFD), transcript variant 1, mRNA.	11	-	103283532-103283581	11q22.3a	7.77e-06	-2.08694	0.000296406	-1.53935	0.0186602	-0.908593	ILMN_138561	-0.474967	0.545532	-1.06414	0.88854	ILMN_138561	0.0524408	0.000822014	#N/A	C4
ILMN_7220	254778	C8orf46	Homo sapiens chromosome 8 open reading frame 46 (C8orf46), mRNA.	8	+	67592827-67592876	8q13.1b	0.227622	-0.309551	0.310741	-0.258739	0.0186878	0.634214	ILMN_7220	0.0536844	-0.118746	-0.418198	0.666316	ILMN_7220	0.790567	0.00709536	#N/A	C4
ILMN_21638	7374	UNG	Homo sapiens uracil-DNA glycosylase (UNG), transcript variant 1, mRNA.	12	+	108020498-108020514:108020515-108020547	12q24.11a	0.0103095	-0.575309	0.894024	-0.027574	0.0256429	-0.4906	ILMN_21638	-0.244701	0.42108	-0.287055	0.351373	ILMN_21638	0.129839	0.00119568	#N/A	C4
ILMN_19336	11172	INSL6	Homo sapiens insulin-like 6 (INSL6), mRNA.	9	-	5175366-5175415	9p24.1c	0.00386941	-0.795002	0.193002	0.329963	0.0278879	0.579154	ILMN_19336	0.20787	0.0479033	-0.479207	0.859458	ILMN_19336	0.29858	0.00151212	#N/A	C4
ILMN_138049	8303	SNN	Homo sapiens stannin (SNN), mRNA.	16	+	11680252-11680301	16p13.13b	0.000670596	-0.911052	0.381179	-0.204979	0.041642	-0.4968	ILMN_138049	-0.124944	-0.0525853	-0.33207	0.843257	ILMN_138049	0.107953	0.00254844	#N/A	C4
ILMN_23100	9364	RAB28	Homo sapiens RAB28, member RAS oncogene family (RAB28), transcript variant 2, mRNA.	4	-	12978526-12978575	4p15.33c	0.907469	0.0178372	0.0566755	0.305538	0.0637097	0.296561	ILMN_23100	-0.0208508	-0.129518	-0.160213	0.281689	ILMN_23100	0.509226	0.00947986	#N/A	C4
ILMN_23630	284009	LOC284009	Homo sapiens hypothetical protein LOC284009 (LOC284009), mRNA.	17	-	2264488-2264515:2265232-2265253	17p13.3c	0.777429	-0.0453215	0.254689	-0.185307	0.0638349	0.309434	ILMN_23630	0.0686289	0.0711943	-0.108749	0.234355	ILMN_23630	0.353526	0.00642507	#N/A	C4
ILMN_22805	115111	SLC26A7	Homo sapiens solute carrier family 26, member 7 (SLC26A7), transcript variant 1, mRNA.	8	+	92478626-92478675	8q21.3e-q21.3f	0.000149995	-2.33386	0.0309782	-1.17289	0.0646601	0.989293	ILMN_22805	0.142909	-0.102319	-1.51867	0.889479	ILMN_22805	0.524366	0.000902624	#N/A	C4
ILMN_29423	10868	USP20	Homo sapiens ubiquitin specific peptidase 20 (USP20), transcript variant 1, mRNA.	9	+	131683555-131683604	9q34.11d	0.08423	-0.307785	0.354369	0.160907	0.0651433	0.330442	ILMN_29423	0.0394345	-0.054923	-0.279679	0.599342	ILMN_29423	0.5144	0.00765307	#N/A	C4
ILMN_12353	496	ATP4B	Homo sapiens ATPase, H+/K+ exchanging, beta polypeptide (ATP4B), mRNA.	13	-	113351709-113351758	13q34d	0.00161929	-5.62269	0.00187969	-5.52512	0.0691333	-2.98335	ILMN_12353	-1.28115	0.134762	-2.60082	0.696197	ILMN_12353	0.428361	0.00650505	#N/A	C4
ILMN_10016	1735	DIO3	Homo sapiens deiodinase, iodothyronine, type III (DIO3), mRNA.	14	+	101099318-101099367	14q32.31b	0.44063	-0.130558	0.579853	0.0934061	0.0725718	0.31381	ILMN_10016	-0.00627061	-0.142163	-0.228454	0.82289	ILMN_10016	0.989006	0.00346105	#N/A	C4
ILMN_12966	2690	GHR	Homo sapiens growth hormone receptor (GHR), mRNA.	5	+	42757566-42757615	5p12c	3.83e-06	-2.77017	0.000329091	-1.92149	0.0731414	-0.848166	ILMN_12966	-0.48775	0.320819	-1.44875	0.905344	ILMN_12966	0.204213	0.000446157	#N/A	C4
ILMN_24866	9423	NTN1	Homo sapiens netrin 1 (NTN1), mRNA.	17	+	9083823-9083872	17p13.1c-p13.1b	0.160854	-0.318985	0.29166	0.237426	0.0753702	0.41044	ILMN_24866	-0.00904214	-0.14179	-0.373755	0.832231	ILMN_24866	0.90262	0.00203868	#N/A	C4
ILMN_24464	23405	DICER1	Homo sapiens Dicer1, Dcr-1 homolog (Drosophila) (DICER1), transcript variant 1, mRNA.	14	-	94676809-94676849:94677773-94677781	14q32.13b	0.602316	-0.121095	0.430821	0.183844	0.0783408	0.423308	ILMN_24464	-0.0990574	-0.0886522	-0.371259	0.792444	ILMN_24464	0.698189	0.00196386	#N/A	C4
ILMN_16440	5334	PLCL1	Homo sapiens phospholipase C-like 1 (PLCL1), mRNA.	2	+	198720789-198720838	2q33.1b	1.06e-06	-1.81125	0.0480447	-0.564249	0.0797836	-0.494916	ILMN_16440	-0.285715	0.279137	-0.943883	0.919348	ILMN_16440	0.0318617	0.000267701	#N/A	C4
ILMN_3953	80019	UBTD1	Homo sapiens ubiquitin domain containing 1 (UBTD1), mRNA.	10	+	99320582-99320631	10q24.1b	0.0145925	-0.782583	0.106885	0.495675	0.101829	-0.503431	ILMN_3953	-0.147806	-0.0652434	-0.287382	0.365228	ILMN_3953	0.074195	0.00988295	#N/A	C4
ILMN_29263	23193	GANAB	Homo sapiens glucosidase, alpha; neutral AB (GANAB), transcript variant 2, mRNA.	11	-	62149010-62149059	11q12.3a	0.844486	-0.0329948	0.486115	0.117781	0.104461	0.28177	ILMN_29263	-0.0819261	0.0101861	-0.239308	0.647621	ILMN_29263	0.337341	0.00761851	#N/A	C4
ILMN_28005	80146	UXS1	Homo sapiens UDP-glucuronate decarboxylase 1 (UXS1), mRNA.	2	-	106076257-106076306	2q12.2b	0.224718	-0.275936	0.9283	0.0200955	0.108746	0.369401	ILMN_28005	0.00712251	-0.141799	-0.315546	0.704781	ILMN_28005	0.553429	0.00880752	#N/A	C4
ILMN_18883	33	ACADL	Homo sapiens acyl-Coenzyme A dehydrogenase, long chain (ACADL), nuclear gene encoding mitochondrial protein, mRNA.	2	-	210761312-210761361	2q34b	1.84e-05	-2.03559	0.042809	-0.800531	0.109762	0.620227	ILMN_18883	0.0678377	-0.129758	-1.26007	0.830553	ILMN_18883	0.81399	0.00201845	#N/A	C4
ILMN_4758	5998	RGS3	Homo sapiens regulator of G-protein signaling 3 (RGS3), transcript variant 5, mRNA.	9	+	115367327-115367376	9q32c	0.0264408	-0.417791	0.999261	-0.000164249	0.116828	0.286383	ILMN_4758	-0.0162138	-0.128445	-0.368301	0.91677	ILMN_4758	0.900435	0.000357215	#N/A	C4
ILMN_28633	5962	RDX	Homo sapiens radixin (RDX), mRNA.	11	-	109605912-109605961	11q22.3d	5.99e-05	-2.19721	0.0568517	-0.888566	0.122407	-0.709921	ILMN_28633	0.00586487	-0.142759	-0.737781	0.742156	ILMN_28633	0.0151743	0.00370086	#N/A	C4
ILMN_26267	729	C6	Homo sapiens complement component 6 (C6), mRNA.	5	-	41178489-41178538	5p13.1a	0.715685	0.237096	0.630722	0.313285	0.148696	0.962383	ILMN_26267	-0.409703	-0.0168976	-0.772347	0.75777	ILMN_26267	0.696026	0.00810144	#N/A	C4
ILMN_24457	1627	DBN1	Homo sapiens drebrin 1 (DBN1), transcript variant 2, mRNA.	5	-	176816524-176816573	5q35.3a	9.25e-06	-2.17142	0.0030867	-1.25463	0.149937	-0.561874	ILMN_24457	-0.280222	0.125321	-1.085	0.90755	ILMN_24457	0.239363	0.000239397	#N/A	C4
ILMN_748	84996	C21orf119	Homo sapiens chromosome 21 open reading frame 119 (C21orf119), mRNA.	21	+	32687800-32687849	21q22.11b	0.00998833	-0.450451	0.00343335	-0.524182	0.156302	0.234142	ILMN_748	0.175968	0.25425	-0.166329	0.445343	ILMN_748	0.161852	0.00128334	#N/A	C4
ILMN_16828	10477	UBE2E3	Homo sapiens ubiquitin-conjugating enzyme E2E 3 (UBC4/5 homolog, yeast) (UBE2E3), transcript variant 1, mRNA.	2	+	181555083-181555132	2q31.3b	0.144986	-0.364989	0.626123	0.119269	0.160315	0.350951	ILMN_16828	-0.126755	0.212578	-0.484725	0.857702	ILMN_16828	0.325704	0.00102058	#N/A	C4
ILMN_13015	7164	TPD52L1	Homo sapiens tumor protein D52-like 1 (TPD52L1), transcript variant 2, mRNA.	6	+	125517189-125517238	6q22.31e	0.718221	-0.0683915	0.0731443	-0.352496	0.162285	0.270722	ILMN_13015	-0.115206	0.00281291	-0.284763	0.624023	ILMN_13015	0.303075	0.00995186	#N/A	C4
ILMN_8856	8817	FGF18	Homo sapiens fibroblast growth factor 18 (FGF18), mRNA.	5	+	170816435-170816484	5q35.1d	0.739533	-0.0772441	0.0168946	-0.594198	0.16621	0.328711	ILMN_8856	-0.060253	-0.082835	-0.263231	0.390983	ILMN_8856	0.17144	0.00126006	#N/A	C4
ILMN_26797	221	ALDH3B1	Homo sapiens aldehyde dehydrogenase 3 family, member B1 (ALDH3B1), transcript variant 2, mRNA.	11	+	67553125-67553174	11q13.2a	0.402985	0.276351	0.0317399	0.744263	0.169188	0.460855	ILMN_26797	-0.0894594	-0.0996685	-0.181711	0.0478232	ILMN_26797	0.560281	0.000397594	#N/A	C4
ILMN_29568	79991	OBFC1	Homo sapiens oligonucleotide/oligosaccharide-binding fold containing 1 (OBFC1), mRNA.	10	-	105632541-105632589:105638820-105638820	10q24.33a	0.26585	-0.280569	0.725451	0.0873797	0.176973	0.342856	ILMN_29568	-0.0959162	-0.00897368	-0.407629	0.806938	ILMN_29568	0.407495	0.0028828	#N/A	C4
ILMN_22044	66035	SLC2A11	Homo sapiens solute carrier family 2 (facilitated glucose transporter), member 11 (SLC2A11), transcript variant 3, mRNA.	22	+	22529615-22529664	22q11.23a	0.0627711	-0.468535	0.0146537	-0.633806	0.179461	0.331254	ILMN_22044	0.0657202	-0.0959482	-0.334175	0.407147	ILMN_22044	0.794437	0.00929401	#N/A	C4
ILMN_11901	23266	LPHN2	Homo sapiens latrophilin 2 (LPHN2), mRNA.	1	+	82230373-82230422	1p31.1b	0.00167952	-1.66755	0.123564	-0.744372	0.181374	-0.641472	ILMN_11901	-0.155115	-0.0832693	-0.668153	0.838148	ILMN_11901	0.316217	0.00158757	#N/A	C4
ILMN_19531	81857	MED25	Homo sapiens mediator complex subunit 25 (MED25), mRNA.	19	+	55031439-55031475:55031916-55031928	19q13.33b	0.00301132	-0.519669	0.0507293	-0.321588	0.181992	0.214305	ILMN_19531	0.00652432	-0.140092	-0.360463	0.849471	ILMN_19531	0.292855	0.00213608	#N/A	C4
ILMN_3940	10930	APOBEC2	Homo sapiens apolipoprotein B mRNA editing enzyme, catalytic polypeptide-like 2 (APOBEC2), mRNA.	6	+	41140003-41140052	6p21.1h	0.000112897	-3.42962	8.86e-05	-3.50324	0.184422	-0.997931	ILMN_3940	0.12221	-0.127213	-1.09364	0.296721	ILMN_3940	0.636254	0.00995966	#N/A	C4
ILMN_12666	5875	RABGGTA	Homo sapiens Rab geranylgeranyltransferase, alpha subunit (RABGGTA), transcript variant 2, mRNA.	14	-	23810270-23810319	14q12a	0.18366	-0.217696	0.0104985	-0.444357	0.192492	0.213207	ILMN_12666	0.112708	0.0507642	-0.102744	0.150709	ILMN_12666	0.315062	0.00821419	#N/A	C4
ILMN_29221	2104	ESRRG	Homo sapiens estrogen-related receptor gamma (ESRRG), transcript variant 1, mRNA.	1	-	214963248-214963264:214963265-214963297	1q41b	9.07e-08	-2.87998	1.45e-07	-2.79727	0.196071	-0.487338	ILMN_29221	-0.200973	0.0183334	-1.39729	0.670882	ILMN_29221	0.630885	0.0031199	#N/A	C4
ILMN_15690	10242	KCNMB2	Homo sapiens potassium large conductance calcium-activated channel, subfamily M, beta member 2 (KCNMB2), transcript variant 2, mRNA.	3	+	180044082-180044131	3q26.32c	0.00561864	-0.985526	0.12845	-0.506326	0.198259	0.425099	ILMN_15690	0.149723	-0.097026	-0.55559	0.693157	ILMN_15690	0.315751	0.00108961	#N/A	C4
ILMN_138938	529	ATP6V1E1	Homo sapiens ATPase, H+ transporting, lysosomal 31kDa, V1 subunit E isoform 1 (ATP6V1E1), mRNA.	22	-	16455124-16455173	22q11.21a	0.0808856	-0.318925	0.452746	-0.13313	0.198596	0.230941	ILMN_138938	-0.121497	0.105462	-0.39643	0.640744	ILMN_138938	0.130572	0.00407613	#N/A	C4
ILMN_10903	55821	ALLC	Homo sapiens allantoicase (ALLC), transcript variant 2, mRNA.	2	+	3720875-3720924	2p25.3b-p25.3a	0.925446	-0.0198752	0.273601	-0.235867	0.209711	0.271463	ILMN_10903	-0.0575895	-0.100548	-0.203259	0.712889	ILMN_10903	0.366462	0.0064459	#N/A	C4
ILMN_3521	79971	GPR177	Homo sapiens G protein-coupled receptor 177 (GPR177), transcript variant 1, mRNA.	1	-	68336908-68336957	1p31.3a	0.0562279	-0.408536	0.291709	-0.218783	0.209724	0.261721	ILMN_3521	-0.142868	0.268431	-0.477996	0.922566	ILMN_3521	0.262015	7.10757e-05	#N/A	C4
ILMN_21479	285489	FLJ33718	Homo sapiens hypothetical protein FLJ33718 (FLJ33718), mRNA.	4	+	3465563-3465612	4p16.2c	0.939303	-0.0192077	0.457661	0.188571	0.209759	0.322375	ILMN_21479	-0.132518	0.269773	-0.30331	0.736691	ILMN_21479	0.248379	0.00984864	#N/A	C4
ILMN_9066	440097	DBX2	Homo sapiens developing brain homeobox 2 (DBX2), mRNA.	12	-	43695146-43695195	12q12h	0.125762	-0.373441	0.245048	-0.280161	0.212145	0.301447	ILMN_9066	0.00419884	-0.142667	-0.333245	0.901032	ILMN_9066	0.680347	0.000513764	#N/A	C4
ILMN_26377	11278	KLF12	Homo sapiens Kruppel-like factor 12 (KLF12), transcript variant 1, mRNA.	13	-	73158759-73158808	13q22.1b	0.000433101	-1.34857	0.132325	-0.507769	0.212904	-0.41665	ILMN_26377	-0.127282	-0.0994114	-0.593243	0.670886	ILMN_26377	0.855738	0.0016523	#N/A	C4
ILMN_1809	5261	PHKG2	Homo sapiens phosphorylase kinase, gamma 2 (testis) (PHKG2), mRNA.	16	+	30675854-30675903	16p11.2c	0.0888564	-0.357857	0.0312954	-0.462663	0.219039	0.254207	ILMN_1809	-0.0620016	-0.0216992	-0.368033	0.542078	ILMN_1809	0.624402	0.000290445	#N/A	C4
ILMN_19114	92737	DNER	Homo sapiens delta-notch-like EGF repeat-containing transmembrane (DNER), mRNA.	2	-	229931120-229931169	2q36.3e	3.36e-07	-3.57706	6.46e-05	-2.43723	0.21967	-0.62297	ILMN_19114	-0.535622	0.220248	-2.01267	0.857154	ILMN_19114	0.264335	0.00195253	#N/A	C4
ILMN_19563	54532	USP53	Homo sapiens ubiquitin specific peptidase 53 (USP53), mRNA.	4	+	120433569-120433618	4q26f	0.0176279	-0.490307	0.780448	0.0538179	0.219897	0.240956	ILMN_19563	0.0612742	-0.00984573	-0.304357	0.630857	ILMN_19563	0.615894	0.00671437	#N/A	C4
ILMN_13882	2244	FGB	Homo sapiens fibrinogen beta chain (FGB), mRNA.	4	+	155711083-155711132	4q32.1a	1.64e-08	-4.97172	0.00467872	-1.79444	0.22246	-0.714224	ILMN_13882	-0.256632	-0.0276913	-2.38538	0.887712	ILMN_13882	0.722904	3.76383e-05	#N/A	C4
ILMN_27801	283150	FOXR1	Homo sapiens forkhead box R1 (FOXR1), mRNA.	11	+	118347807-118347851:118347852-118347856	11q23.3e	0.815078	-0.0409819	0.485856	0.122747	0.223521	0.216966	ILMN_27801	-0.172057	0.391771	-0.30103	0.770547	ILMN_27801	0.149963	0.00792853	#N/A	C4
ILMN_24051	23258	RAB6IP1	Homo sapiens RAB6 interacting protein 1 (RAB6IP1), mRNA.	11	-	9117180-9117229	11p15.4a	0.00764045	-1.17289	0.462203	-0.298221	0.22419	-0.49859	ILMN_24051	-0.0915436	-0.11143	-0.428695	0.67773	ILMN_24051	0.0307857	0.0089683	#N/A	C4
ILMN_17168	23062	GGA2	Homo sapiens golgi associated, gamma adaptin ear containing, ARF binding protein 2 (GGA2), mRNA.	Un|NW_001841795.1	-	23383475-23383524	16p12.1c	0.00115028	-1.09	0.0104331	-0.816079	0.225834	-0.362524	ILMN_17168	-0.307992	0.236222	-0.671729	0.787871	ILMN_17168	0.241013	0.00568643	#N/A	C4
ILMN_25145	22911	WDR47	Homo sapiens WD repeat domain 47 (WDR47), mRNA.	1	-	109315361-109315410	1p13.3b	0.00235917	-0.621216	0.822506	-0.0409103	0.226029	0.224565	ILMN_25145	0.0823127	0.276222	-0.340578	0.685352	ILMN_25145	0.178769	0.00534118	#N/A	C4
ILMN_3845	54522	ANKRD16	Homo sapiens ankyrin repeat domain 16 (ANKRD16), transcript variant 2, mRNA.	10	-	5960142-5960191	10p15.1b	1.46e-06	-1.90074	0.00522072	-0.897666	0.226243	-0.359656	ILMN_3845	-0.0161109	-0.141474	-0.786654	0.722585	ILMN_3845	0.952789	0.00779764	#N/A	C4
ILMN_19409	25824	PRDX5	Homo sapiens peroxiredoxin 5 (PRDX5), nuclear gene encoding mitochondrial protein, transcript variant 1, mRNA.	11	+	63845084-63845116:63845634-63845650	11q13.1b	0.361963	-0.173148	0.585905	0.102812	0.230665	0.229325	ILMN_19409	-0.144844	0.0892619	-0.34608	0.761662	ILMN_19409	0.432834	0.00228814	#N/A	C4
ILMN_28578	388387	FLJ31222	Homo sapiens FLJ31222 protein (FLJ31222), mRNA.	17	-	38284237-38284286	17q21.31a	0.00101352	-0.740016	0.405681	-0.165085	0.231133	-0.239863	ILMN_28578	-0.0894649	-0.0257887	-0.339541	0.61019	ILMN_28578	0.697701	0.00765528	#N/A	C4
ILMN_7068	10396	ATP8A1	Homo sapiens ATPase, aminophospholipid transporter (APLT), Class I, type 8A, member 1 (ATP8A1), mRNA.	4	-	42109601-42109650	4p13c	0.00606395	-0.757036	0.573822	-0.142002	0.233133	0.305053	ILMN_7068	0.0531877	-0.117906	-0.477857	0.659515	ILMN_7068	0.368534	0.0022879	#N/A	C4
ILMN_11788	7036	TFR2	Homo sapiens transferrin receptor 2 (TFR2), mRNA.	7	-	100056245-100056294	7q22.1c	1.24e-05	-1.06807	0.000208303	-0.843708	0.240546	-0.228409	ILMN_11788	-0.145951	0.167852	-0.565779	0.758106	ILMN_11788	0.240054	0.0012916	#N/A	C4
ILMN_27264	128178	EDARADD	Homo sapiens EDAR-associated death domain (EDARADD), transcript variant A, mRNA.	1	+	234625432-234625481	1q43a	0.00272237	-1.9217	0.00103193	-2.15262	0.245185	0.67781	ILMN_27264	0.0381102	-0.141223	-1.26165	0.799968	ILMN_27264	0.606374	0.000127239	#N/A	C4
ILMN_29352	93099	DMKN	Homo sapiens dermokine (DMKN), transcript variant 2, mRNA.	19	-	40680230-40680279	19q13.12a	0.667355	-0.139604	0.145261	-0.484241	0.24527	0.382727	ILMN_29352	0.0477098	-0.0722606	-0.213456	0.240893	ILMN_29352	0.386439	0.00402108	#N/A	C4
ILMN_26512	340252	ZNF680	Homo sapiens zinc finger protein 680 (ZNF680), mRNA.	7	-	63617875-63617924	7q11.21c	0.0119422	-0.947477	0.085953	-0.620827	0.253453	-0.404747	ILMN_26512	-0.01364	-0.141466	-0.285005	0.914257	ILMN_26512	0.996166	0.000281769	#N/A	C4
ILMN_26668	26273	FBXO3	Homo sapiens F-box protein 3 (FBXO3), transcript variant 2, mRNA.	11	-	33725250-33725299	11p13c	0.25119	-0.263279	0.497671	0.154009	0.257266	0.259828	ILMN_26668	0.0660343	0.0407831	-0.195519	0.627146	ILMN_26668	0.585903	0.00381359	#N/A	C4
ILMN_9540	6752	SSTR2	Homo sapiens somatostatin receptor 2 (SSTR2), mRNA.	17	+	68678813-68678862	17q25.1a	0.0174314	-0.616409	0.681777	-0.0994413	0.262486	0.27531	ILMN_9540	0.1261	0.156395	-0.319759	0.696258	ILMN_9540	0.306069	0.00673332	#N/A	C4
ILMN_5731	378108	TRIM74	Homo sapiens tripartite motif-containing 74 (TRIM74), mRNA.	7	-	72074519-72074568	7q11.23a	1.75e-07	-3.43563	3.65e-06	-2.8031	0.264671	-0.519867	ILMN_5731	-0.487346	0.242868	-1.94523	0.816957	ILMN_5731	0.287808	0.00163605	#N/A	C4
ILMN_9549	56547	MMP26	Homo sapiens matrix metallopeptidase 26 (MMP26), mRNA.	11	+	4969786-4969835	11p15.4c	0.0701798	-0.399399	0.995668	0.00115123	0.267207	0.238729	ILMN_9549	0.103806	-0.00652591	-0.215258	0.733991	ILMN_9549	0.289397	0.000668022	#N/A	C4
ILMN_28293	8349	HIST2H2BE	Homo sapiens histone cluster 2, H2be (HIST2H2BE), mRNA.	1	-	148123003-148123052	1q21.2a	0.383912	-0.526221	0.533733	-0.374438	0.267454	0.674003	ILMN_28293	0.032296	-0.14155	-0.567816	0.651299	ILMN_28293	0.393124	0.00656399	#N/A	C4
ILMN_27662	1816	DRD5	Homo sapiens dopamine receptor D5 (DRD5), mRNA.	4	+	9394379-9394428	4p16.1b	1.45e-06	-1.77601	0.00109721	-1.01611	0.268275	0.306393	ILMN_27662	0.0837959	-0.0989833	-0.957405	0.830337	ILMN_27662	0.867609	0.00137452	#N/A	C4
ILMN_6392	326343	MTM	Homo sapiens metallothionein M (MTM), mRNA.	16	+	55236139-55236178:55236179-55236188	16q13b	0.0137891	-0.517674	0.790029	0.0520266	0.270576	-0.218231	ILMN_6392	-0.19995	0.264475	-0.349671	0.290589	ILMN_6392	0.0348459	8.77708e-05	#N/A	C4
ILMN_1909	23479	ISCU	Homo sapiens iron-sulfur cluster scaffold homolog (E. coli) (ISCU), nuclear gene encoding mitochondrial protein, transcript variant 1, mRNA.	12	+	107486793-107486821:107486822-107486842	12q23.3d	7.82e-05	-0.746591	0.127807	0.243038	0.27297	-0.172616	ILMN_1909	-0.150943	0.277497	-0.43793	0.653335	ILMN_1909	0.0174032	0.0003372	#N/A	C4
ILMN_23178	158572	LOC158572	Homo sapiens hypothetical protein LOC158572 (LOC158572), mRNA.	X	-	49529711-49529718:49529719-49529760	Xp11.23a	0.10433	-0.382739	0.588913	-0.123797	0.273872	0.253389	ILMN_23178	0.0292018	-0.121099	-0.288862	0.87716	ILMN_23178	0.94353	0.000805765	#N/A	C4
ILMN_21453	90865	IL33	Homo sapiens interleukin 33 (IL33), mRNA.	9	+	6247132-6247181	9p24.1b	0.0757833	-1.53616	0.346509	-0.792364	0.276821	0.918605	ILMN_21453	-0.154595	-0.0720218	-1.38198	0.783426	ILMN_21453	0.729013	0.00572483	#N/A	C4
ILMN_26042	64132	XYLT2	Homo sapiens xylosyltransferase II (XYLT2), mRNA.	17	+	45793367-45793416	17q21.33b	1e-05	-2.57711	0.0012572	-1.66801	0.27718	-0.500995	ILMN_26042	-0.100542	-0.108623	-1.1386	0.766883	ILMN_26042	0.712701	0.00490772	#N/A	C4
ILMN_1905	966	CD59	Homo sapiens CD59 molecule, complement regulatory protein (CD59), transcript variant 3, mRNA.	11	-	33681376-33681425	11p13d-p13c	0.112389	-0.632987	0.900542	0.048352	0.277386	0.426136	ILMN_1905	-0.147281	-0.0536102	-0.676842	0.79376	ILMN_1905	0.77506	0.00532391	#N/A	C4
ILMN_16027	64863	METTL4	Homo sapiens methyltransferase like 4 (METTL4), mRNA.	18	-	2527881-2527930	18p11.32a	0.346042	0.306196	0.632838	0.154019	0.283043	0.349943	ILMN_16027	-0.16899	0.198175	-0.190863	0.380645	ILMN_16027	0.255425	0.00228292	#N/A	C4
ILMN_21621	10117	ENAM	Homo sapiens enamelin (ENAM), mRNA.	4	+	71731140-71731189	4q13.3b	0.00178925	-1.08033	0.249294	-0.358899	0.283279	0.333557	ILMN_21621	0.00281212	-0.142824	-0.704131	0.794277	ILMN_21621	0.812451	0.00310508	#N/A	C4
ILMN_3927	157983	C9orf66	Homo sapiens chromosome 9 open reading frame 66 (C9orf66), mRNA.	9	-	203618-203667	9p24.3b	0.397266	0.307857	0.32344	0.360213	0.283348	0.392201	ILMN_3927	-0.310978	0.00886778	-0.35315	0.277242	ILMN_3927	0.266207	0.00259879	#N/A	C4
ILMN_19172	5827	PXMP2	Homo sapiens peroxisomal membrane protein 2, 22kDa (PXMP2), mRNA.	12	+	131774402-131774451	12q24.33d	0.0106573	-1.13319	0.166938	-0.579472	0.286984	0.44226	ILMN_19172	-0.0749518	-0.0931484	-0.862676	0.786901	ILMN_19172	0.0825997	0.00487596	#N/A	C4
ILMN_4209	84446	BRSK1	Homo sapiens BR serine/threonine kinase 1 (BRSK1), mRNA.	19	+	60515405-60515454	19q13.42b	0.0214131	-0.507788	0.589824	-0.11196	0.291043	0.221454	ILMN_4209	-0.0716492	0.0101655	-0.43627	0.767273	ILMN_4209	0.595747	0.00726569	#N/A	C4
ILMN_23241	387882	LOC387882	Homo sapiens hypothetical protein (LOC387882), mRNA.	12	+	104288777-104288826	12q23.3b	0.480432	0.309229	0.191123	0.581298	0.291879	0.46532	ILMN_23241	-0.145176	-0.0281672	-0.223222	0.68381	ILMN_23241	0.724154	0.00337111	#N/A	C4
ILMN_25773	10423	CDIPT	Homo sapiens CDP-diacylglycerol--inositol 3-phosphatidyltransferase (phosphatidylinositol synthase) (CDIPT), transcript variant 1, mRNA.	16	-	29781544-29781593	16p11.2d	0.0784283	-0.448059	0.0544026	-0.49337	0.293611	0.261008	ILMN_25773	0.0266068	-0.135754	-0.327926	0.826025	ILMN_25773	0.201983	0.00339717	#N/A	C4
ILMN_7669	10229	COQ7	Homo sapiens coenzyme Q7 homolog, ubiquinone (yeast) (COQ7), mRNA.	16	+	18998559-18998608	16p12.3b	0.428908	-0.166853	0.957438	-0.0111732	0.297243	0.221077	ILMN_7669	-0.0852676	0.0118357	-0.279233	0.723016	ILMN_7669	0.527314	0.00625796	#N/A	C4
ILMN_516	51706	CYB5R1	Homo sapiens cytochrome b5 reductase 1 (CYB5R1), mRNA.	1	-	201197640-201197689	1q32.1d	4.32e-05	-2.00214	0.00525112	-1.21629	0.298875	-0.416755	ILMN_516	-0.190295	-0.0160859	-0.982986	0.802302	ILMN_516	0.67574	0.00485512	#N/A	C4
ILMN_28435	55691	FRMD4A	Homo sapiens FERM domain containing 4A (FRMD4A), mRNA.	10	-	13726018-13726067	10p13d-p13c	0.416456	0.32268	0.521458	-0.253825	0.29966	0.413918	ILMN_28435	-0.158882	-0.0527447	-0.204501	0.43583	ILMN_28435	0.507567	0.00605537	#N/A	C4
ILMN_17299	168374	ZNF92	Homo sapiens zinc finger protein 92 (ZNF92), transcript variant 2, mRNA.	7	+	64490269-64490318	7q11.21d	0.114931	-0.328991	0.633855	0.0967384	0.300357	0.212485	ILMN_17299	-0.0128261	-0.136751	-0.283564	0.768118	ILMN_17299	0.781881	0.00637859	#N/A	C4
ILMN_24581	51107	APH1A	Homo sapiens anterior pharynx defective 1 homolog A (C. elegans) (APH1A), mRNA.	1	-	148504756-148504805	1q21.2b	0.121328	0.263765	0.219119	0.206984	0.301846	0.172979	ILMN_24581	-0.159059	0.285277	-0.113666	0.599771	ILMN_24581	0.174838	0.00468731	#N/A	C4
ILMN_23373	79269	WDR32	Homo sapiens WD repeat domain 32 (WDR32), mRNA.	9	+	37852884-37852933	9p13.2a	0.023873	-0.331013	0.084099	-0.246589	0.302159	-0.143914	ILMN_23373	-0.110908	0.6455	-0.204458	0.88467	ILMN_23373	0.0187725	0.000720772	#N/A	C4
ILMN_13842	665	BNIP3L	Homo sapiens BCL2/adenovirus E1B 19kDa interacting protein 3-like (BNIP3L), mRNA.	8	+	26325856-26325905	8p21.2b	0.108256	-0.311812	0.89363	-0.0251718	0.304318	-0.19579	ILMN_13842	-0.135081	0.138271	-0.193092	0.161717	ILMN_13842	0.119359	0.00891286	#N/A	C4
ILMN_21229	90326	THAP3	Homo sapiens THAP domain containing, apoptosis associated protein 3 (THAP3), mRNA.	1	+	6615102-6615142:6616667-6616675	1p36.31a	0.109857	-0.304909	0.435364	0.145307	0.304415	0.192338	ILMN_21229	-0.0147662	-0.137079	-0.26339	0.445185	ILMN_21229	0.56473	0.00623169	#N/A	C4
ILMN_138936	84278	HIATL2	Homo sapiens hippocampus abundant gene transcript-like 2 (HIATL2), mRNA.	9	-	98751660-98751709	9q22.33a	0.779234	0.0602233	0.982081	-0.00482073	0.308067	0.221514	ILMN_138936	-0.113547	0.24595	-0.194192	0.431341	ILMN_138936	0.173829	0.00963906	#N/A	C4
ILMN_19670	164832	LONRF2	Homo sapiens LON peptidase N-terminal domain and ring finger 2 (LONRF2), mRNA.	2	-	100266619-100266668	2q11.2d	0.0677558	-0.708966	0.302164	0.3896	0.308931	0.384052	ILMN_19670	0.0357367	-0.137227	-0.510772	0.704643	ILMN_19670	0.705692	0.00697779	#N/A	C4
ILMN_27397	388815	C21orf34	Homo sapiens chromosome 21 open reading frame 34 (C21orf34), transcript variant 1, mRNA.	21	+	16901230-16901279	21q21.1b	0.0386458	-0.624257	0.344185	-0.274056	0.309138	-0.295151	ILMN_27397	-0.174779	0.441088	-0.339333	0.788293	ILMN_27397	0.0731467	0.00515063	#N/A	C4
ILMN_11310	23299	BICD2	Homo sapiens bicaudal D homolog 2 (Drosophila) (BICD2), transcript variant 1, mRNA.	9	-	94513506-94513555	9q22.31b	0.038651	-0.718929	0.414368	-0.271607	0.317206	-0.334165	ILMN_11310	-0.102598	-0.0663145	-0.294979	0.628831	ILMN_11310	0.0906324	0.00758683	#N/A	C4
ILMN_137245	673	BRAF	Homo sapiens v-raf murine sarcoma viral oncogene homolog B1 (BRAF), mRNA.	7	-	140086150-140086199	7q34d	0.0275797	-0.523758	0.616572	-0.112559	0.318359	0.226318	ILMN_137245	-0.0811886	-0.053946	-0.456227	0.787171	ILMN_137245	0.217824	0.00116588	#N/A	C4
ILMN_6609	2258	FGF13	Homo sapiens fibroblast growth factor 13 (FGF13), transcript variant 1B, mRNA.	X	-	137621417-137621466	Xq26.3d	3.1e-05	-1.45456	0.00668195	-0.831201	0.320061	-0.281768	ILMN_6609	-0.169621	0.145131	-0.756016	0.709277	ILMN_6609	0.155674	0.00978352	#N/A	C4
ILMN_2333	344905	ATP13A5	Homo sapiens ATPase type 13A5 (ATP13A5), mRNA.	3	-	194475527-194475576	3q29b	0.170119	-0.812694	0.122851	-0.91959	0.322437	-0.579837	ILMN_2333	-0.909177	0.20971	-1.0256	0.51875	ILMN_2333	0.098948	0.0063772	#N/A	C4
ILMN_9090	887	CCKBR	Homo sapiens cholecystokinin B receptor (CCKBR), mRNA.	11	+	6249626-6249675	11p15.4c	0.000554486	-3.88928	0.0333746	-2.182	0.323163	-0.970432	ILMN_9090	-0.132062	-0.127767	-1.59149	0.733555	ILMN_9090	0.528388	0.0077241	#N/A	C4
ILMN_30194	79746	ECHDC3	Homo sapiens enoyl Coenzyme A hydratase domain containing 3 (ECHDC3), mRNA.	10	+	11845780-11845829	10p14a	0.00860659	-2.18733	0.0147382	-2.00625	0.323822	-0.76375	ILMN_30194	-0.859228	0.328394	-1.57102	0.693982	ILMN_30194	0.183973	0.00757748	#N/A	C4
ILMN_894	3490	IGFBP7	Homo sapiens insulin-like growth factor binding protein 7 (IGFBP7), mRNA.	4	-	57593465-57593475:57594118-57594156	4q12e	0.0801621	-0.914081	0.960442	0.0249728	0.324178	-0.502189	ILMN_894	-0.206423	-0.0069082	-0.412369	0.846388	ILMN_894	0.0896142	0.00220086	#N/A	C4
ILMN_19137	148808	MFSD4	Homo sapiens major facilitator superfamily domain containing 4 (MFSD4), mRNA.	1	+	203837104-203837153	1q32.1g	2.04e-07	-3.69114	1.5e-06	-3.23688	0.324932	-0.496177	ILMN_19137	-0.494888	0.160225	-2.09237	0.855774	ILMN_19137	0.312206	0.000704626	#N/A	C4
ILMN_1434	10109	ARPC2	Homo sapiens actin related protein 2/3 complex, subunit 2, 34kDa (ARPC2), transcript variant 2, mRNA.	2	+	218790373-218790422	2q35e	0.849249	-0.0355471	0.917302	0.0194125	0.328673	0.18469	ILMN_1434	-0.10293	0.574906	-0.213048	0.800723	ILMN_1434	0.0400132	0.00515684	#N/A	C4
ILMN_27134	8646	CHRD	Homo sapiens chordin (CHRD), transcript variant 2, mRNA.	3	+	185590125-185590174	3q27.1b	0.000190368	-6.11032	0.000226782	-6.01164	0.329238	-1.35677	ILMN_27134	-0.870534	0.126546	-3.24731	0.691684	ILMN_27134	0.412972	0.00700428	#N/A	C4
ILMN_11390	202151	RANBP3L	Homo sapiens RAN binding protein 3-like (RANBP3L), mRNA.	5	-	36285513-36285556:36287172-36287177	5p13.2c	0.000114315	-1.01663	0.626989	-0.106463	0.334154	0.213347	ILMN_11390	-0.0516105	-0.0973724	-0.666601	0.928519	ILMN_11390	0.220045	0.000238429	#N/A	C4
ILMN_25672	11012	KLK11	Homo sapiens kallikrein-related peptidase 11 (KLK11), transcript variant 2, mRNA.	19	-	56222531-56222580	19q13.33d	0.000132243	-1.61051	0.000863779	-1.34067	0.337541	-0.33994	ILMN_25672	-0.524289	0.415877	-1.15958	0.825546	ILMN_25672	0.133467	0.00200847	#N/A	C4
ILMN_20701	23108	GARNL4	Homo sapiens GTPase activating Rap/RanGAP domain-like 4 (GARNL4), mRNA.	17	+	2870638-2870639:2876052-2876099	17p13.3b	0.909089	0.0208882	0.944565	0.0127184	0.338213	0.177094	ILMN_20701	-0.132837	0.1348	-0.21094	0.784499	ILMN_20701	0.305493	0.00528366	#N/A	C4
ILMN_20877	92345	NAF1	Homo sapiens nuclear assembly factor 1 homolog (S. cerevisiae) (NAF1), mRNA.	4	-	164269514-164269563	4q32.2b	0.505548	0.131562	0.452465	-0.148678	0.338425	0.190238	ILMN_20877	-0.0704668	0.0742476	-0.0998046	0.0712804	ILMN_20877	0.530209	0.00617468	#N/A	C4
ILMN_30252	91949	COG7	Homo sapiens component of oligomeric golgi complex 7 (COG7), mRNA.	16	-	23307705-23307741:23307742-23307754	16p12.1c	0.907227	0.0302126	0.778391	-0.0730154	0.343201	0.248349	ILMN_30252	-0.259322	0.441915	-0.36839	0.774625	ILMN_30252	0.114725	0.000523727	#N/A	C4
ILMN_28835	23286	WWC1	Homo sapiens WW and C2 domain containing 1 (WWC1), mRNA.	5	+	167829134-167829183	5q35.1a	0.0058207	-0.761098	0.7381	-0.0841775	0.345231	0.239844	ILMN_28835	0.0713322	-0.091805	-0.429139	0.789614	ILMN_28835	0.473102	0.00555292	#N/A	C4
ILMN_28018	121512	FGD4	Homo sapiens FYVE, RhoGEF and PH domain containing 4 (FGD4), mRNA.	12	+	32684509-32684558	12p11.21a	0.130995	-0.398907	0.258377	-0.294949	0.348506	0.243482	ILMN_28018	-0.236456	0.422735	-0.55765	0.860462	ILMN_28018	0.128061	0.000337227	#N/A	C4
ILMN_17148	10916	MAGED2	Homo sapiens melanoma antigen family D, 2 (MAGED2), transcript variant 1, mRNA.	X	+	54852320-54852369	Xp11.21a	0.0158854	-0.598896	0.441559	0.179312	0.351234	0.217928	ILMN_17148	0.0598583	-0.102796	-0.348554	0.684791	ILMN_17148	0.700716	0.00610484	#N/A	C4
ILMN_16471	495	ATP4A	Homo sapiens ATPase, H+/K+ exchanging, alpha polypeptide (ATP4A), mRNA.	19	-	40733218-40733267	19q13.12a	4.48e-05	-5.5318	9.42e-05	-5.1947	0.35387	-1.02793	ILMN_16471	-0.775843	0.0981545	-3.02778	0.868913	ILMN_16471	0.444078	0.000109403	#N/A	C4
ILMN_21851	361	AQP4	Homo sapiens aquaporin 4 (AQP4), transcript variant b, mRNA.	18	-	22686860-22686909	18q11.2e	6.15e-07	-4.76746	9e-07	-4.64815	0.354058	-0.64713	ILMN_21851	-0.741066	0.139772	-2.80123	0.851876	ILMN_21851	0.304913	0.000426143	#N/A	C4
ILMN_8258	3815	KIT	Homo sapiens v-kit Hardy-Zuckerman 4 feline sarcoma viral oncogene homolog (KIT), mRNA.	4	+	55301107-55301156	4q12c	7.68e-05	-1.85674	0.000687385	-1.51004	0.354632	-0.36043	ILMN_8258	-0.0165376	-0.141327	-0.764694	0.80722	ILMN_8258	0.209622	0.00443237	#N/A	C4
ILMN_18699	27240	SIT1	Homo sapiens signaling threshold regulating transmembrane adaptor 1 (SIT1), mRNA.	9	-	35639529-35639578	9p13.3a	0.00760478	-1.04543	0.62329	-0.176829	0.359389	-0.332322	ILMN_18699	-0.0607077	-0.11214	-0.417264	0.477408	ILMN_18699	0.911808	0.00294873	#N/A	C4
ILMN_21250	375593	TRIM73	Homo sapiens tripartite motif-containing 73 (TRIM73), mRNA.	7	+	74872100-74872149	7q11.23d	1.03e-06	-1.41725	0.00434524	-0.670383	0.360762	-0.196344	ILMN_21250	-0.127235	0.097861	-0.73769	0.816114	ILMN_21250	0.167011	0.00379247	#N/A	C4
ILMN_1406	5533	PPP3CC	Homo sapiens protein phosphatase 3 (formerly 2B), catalytic subunit, gamma isoform (PPP3CC), mRNA.	8	+	22454144-22454193	8p21.3a	0.0189389	-0.908878	0.924292	0.0344231	0.361475	-0.333831	ILMN_1406	-0.171861	-0.0196124	-0.459385	0.838059	ILMN_1406	0.0683323	0.00279194	#N/A	C4
ILMN_13686	375449	LOC375449	Homo sapiens similar to microtubule associated testis specific serine/threonine protein kinase (LOC375449), mRNA.	5	+	66248594-66248602:66318028-66318068	5q12.3c	5.69e-06	-2.5243	0.00225601	-1.46307	0.362279	-0.392818	ILMN_13686	-0.228789	0.145972	-1.29453	0.866621	ILMN_13686	0.413304	0.0015813	#N/A	C4
ILMN_18998	4664	NAB1	Homo sapiens NGFI-A binding protein 1 (EGR1 binding protein 1) (NAB1), mRNA.	2	+	191265276-191265325	2q32.2b	0.179936	0.358174	0.905022	-0.0311962	0.362947	0.240181	ILMN_18998	-0.287693	0.202846	-0.228697	0.723882	ILMN_18998	0.0950986	0.0056663	#N/A	C4
ILMN_10258	10948	STARD3	Homo sapiens StAR-related lipid transfer (START) domain containing 3 (STARD3), mRNA.	17	+	35073096-35073145	17q12c	0.325945	-0.211023	0.660203	-0.0935749	0.363254	0.194988	ILMN_10258	-0.0586126	-0.096121	-0.261618	0.768218	ILMN_10258	0.816875	0.00831644	#N/A	C4
ILMN_13286	57547	ZNF624	Homo sapiens zinc finger protein 624 (ZNF624), mRNA.	17	-	16465332-16465381	17p11.2i	0.0263479	-0.403987	0.944443	0.0119394	0.364033	0.157045	ILMN_13286	-0.00347333	-0.141613	-0.28399	0.629666	ILMN_13286	0.566679	0.007974	#N/A	C4
ILMN_11014	91947	ARRDC4	Homo sapiens arrestin domain containing 4 (ARRDC4), mRNA.	15	+	96317363-96317412	15q26.3a	0.220729	-0.450391	0.267201	-0.406757	0.365704	0.32997	ILMN_11014	-0.148447	-0.0497077	-0.538628	0.842928	ILMN_11014	0.280618	0.0019111	#N/A	C4
ILMN_24082	8576	STK16	Homo sapiens serine/threonine kinase 16 (STK16), transcript variant 1, mRNA.	2	+	219818437-219818486	2q35f	0.312742	-0.19748	0.478491	-0.137789	0.366774	0.176125	ILMN_24082	-0.039047	-0.0478494	-0.225849	0.766762	ILMN_24082	0.767417	0.00224652	#N/A	C4
ILMN_22295	6854	SYN2	Homo sapiens synapsin II (SYN2), transcript variant IIa, mRNA.	3	+	12207667-12207716	3p25.2a	0.775781	-0.106631	0.813154	0.0884613	0.367304	0.340479	ILMN_22295	-0.586921	0.440914	-0.810476	0.757466	ILMN_22295	0.0826101	0.00417172	#N/A	C4
ILMN_7105	2104	ESRRG	Homo sapiens estrogen-related receptor gamma (ESRRG), transcript variant 3, mRNA.	1	-	214963248-214963264:214963265-214963297	1q41b	0.000625037	-4.09157	0.000203133	-4.56788	0.368043	-0.939822	ILMN_7105	0.0525926	-0.140776	-1.52328	0.744057	ILMN_7105	0.304915	0.00312524	#N/A	C4
ILMN_21421	57533	TBC1D14	Homo sapiens TBC1 domain family, member 14 (TBC1D14), mRNA.	4	+	7085392-7085441	4p16.1e	4.59e-07	-1.8618	0.000725823	-1.03141	0.36905	-0.240129	ILMN_21421	-0.0910818	-0.0535815	-0.901916	0.752351	ILMN_21421	0.285014	0.00643028	#N/A	C4
ILMN_9184	346	APOC4	Homo sapiens apolipoprotein C-IV (APOC4), mRNA.	19	+	50140312-50140361	19q13.32a	0.368689	-0.197747	0.426813	0.174439	0.369929	0.197225	ILMN_9184	-0.146771	0.0611763	-0.344257	0.749969	ILMN_9184	0.336201	0.00999949	#N/A	C4
ILMN_9170	80279	CDK5RAP3	Homo sapiens CDK5 regulatory subunit associated protein 3 (CDK5RAP3), mRNA.	17	+	43408177-43408226	17q21.32b	0.232835	-0.483777	0.205933	-0.513958	0.370309	0.360571	ILMN_9170	-0.114992	-0.0450464	-0.537166	0.695763	ILMN_9170	0.731326	0.00324416	#N/A	C4
ILMN_3210	6607	SMN2	Homo sapiens survival of motor neuron 2, centromeric (SMN2), transcript variant d, mRNA.	5	+	69381106-69381155	5q13.2a	0.0697877	-0.524999	0.0804256	0.504731	0.370451	0.251626	ILMN_3210	-0.0880701	-0.109156	-0.476383	0.625599	ILMN_3210	0.714278	0.00518479	#N/A	C4
ILMN_9603	51161	C3orf18	Homo sapiens chromosome 3 open reading frame 18 (C3orf18), mRNA.	3	-	50570792-50570841	3p21.31b	2.22e-05	-1.67825	0.0265985	-0.740635	0.373906	-0.282449	ILMN_9603	-0.162208	0.249061	-0.860108	0.748569	ILMN_9603	0.244753	0.00611804	#N/A	C4
ILMN_2919	94120	SYTL3	Homo sapiens synaptotagmin-like 3 (SYTL3), mRNA.	6	+	159105617-159105624:159105625-159105666	6q25.3d	0.0024247	-1.90288	0.0292176	-1.29402	0.374667	-0.502013	ILMN_2919	-0.204213	0.114877	-0.904649	0.827688	ILMN_2919	0.34312	0.003142	#N/A	C4
ILMN_19957	5797	PTPRM	Homo sapiens protein tyrosine phosphatase, receptor type, M (PTPRM), mRNA.	18	+	8396361-8396410	18p11.23b-p11.23a	0.000136309	-1.68749	0.0980363	-0.629813	0.37827	-0.327564	ILMN_19957	-0.135684	0.034468	-0.815649	0.929941	ILMN_19957	0.405578	9.26574e-05	#N/A	C4
ILMN_3991	11093	ADAMTS13	Homo sapiens ADAM metallopeptidase with thrombospondin type 1 motif, 13 (ADAMTS13), transcript variant 4, mRNA.	9	+	135304803-135304852	9q34.2a	0.138632	-0.274169	0.654588	0.0808687	0.381997	0.159088	ILMN_3991	-0.00132878	-0.142806	-0.217957	0.475714	ILMN_3991	0.372902	0.000325198	#N/A	C4
ILMN_10755	1152	CKB	Homo sapiens creatine kinase, brain (CKB), mRNA.	14	-	103055909-103055953:103055954-103055958	14q32.33a	0.000101295	-3.77335	0.000654409	-3.15934	0.383114	-0.706085	ILMN_10755	-0.755764	0.385269	-2.2894	0.877743	ILMN_10755	0.15506	0.000261451	#N/A	C4
ILMN_25998	3899	AFF3	Homo sapiens AF4/FMR2 family, member 3 (AFF3), transcript variant 1, mRNA.	2	-	99530275-99530324	2q11.2c-q11.2d	0.0793168	-0.759665	0.740796	-0.138179	0.384386	-0.366165	ILMN_25998	-0.238837	-0.0168408	-0.435587	0.751365	ILMN_25998	0.232811	0.00311701	#N/A	C4
ILMN_17543	386680	KRTAP10-5	Homo sapiens keratin associated protein 10-5 (KRTAP10-5), mRNA.	21	-	44823992-44824041	21q22.3d	0.653979	-0.175269	0.887382	-0.0552551	0.389459	-0.338685	ILMN_17543	-0.500981	0.640385	-0.419273	0.827936	ILMN_17543	0.020067	0.0033867	#N/A	C4
ILMN_24062	57396	CLK4	Homo sapiens CDC-like kinase 4 (CLK4), mRNA.	5	-	177962642-177962691	5q35.3c	0.446459	-0.214284	0.667349	-0.120399	0.389683	0.242574	ILMN_24062	-0.0593965	-0.11345	-0.287825	0.671352	ILMN_24062	0.410806	0.00813858	#N/A	C4
ILMN_25465	163059	ZNF433	Homo sapiens zinc finger protein 433 (ZNF433), mRNA.	19	-	11986645-11986659:11986660-11986694	19p13.2a	0.0127393	-0.620359	0.0246749	-0.551464	0.389982	0.200243	ILMN_25465	-0.0873373	-0.086069	-0.497638	0.75014	ILMN_25465	0.53157	0.009343	#N/A	C4
ILMN_7808	9469	CHST3	Homo sapiens carbohydrate (chondroitin 6) sulfotransferase 3 (CHST3), mRNA.	10	+	73443100-73443149	10q22.1e	3.42e-06	-2.84286	3.09e-05	-2.40817	0.394631	-0.398004	ILMN_7808	-0.190339	-0.0120592	-1.41277	0.831665	ILMN_7808	0.657786	0.000599507	#N/A	C4
ILMN_9418	9145	SYNGR1	Homo sapiens synaptogyrin 1 (SYNGR1), transcript variant 1a, mRNA.	22	+	38090175-38090224	22q13.1d	0.000811816	-1.74299	0.0296232	-1.04299	0.39508	-0.388396	ILMN_9418	-0.160115	-0.0591735	-0.837412	0.768066	ILMN_9418	0.77481	0.00812649	#N/A	C4
ILMN_19901	22899	ARHGEF15	Homo sapiens Rho guanine nucleotide exchange factor (GEF) 15 (ARHGEF15), mRNA.	17	+	8166286-8166335	17p13.1c	0.125418	-0.287064	0.852845	0.0337942	0.395223	0.156173	ILMN_19901	-0.0487921	-0.0807687	-0.27041	0.751132	ILMN_19901	0.844455	0.00664211	#N/A	C4
ILMN_12508	115703	SNX26	Homo sapiens sorting nexin 26 (SNX26), mRNA.	19	+	40971482-40971531	19q13.12a	0.00942416	-0.902148	0.0370916	-0.703174	0.395594	0.274196	ILMN_12508	0.0398891	-0.126242	-0.548283	0.706124	ILMN_12508	0.871069	0.00666907	#N/A	C4
ILMN_8478	541468	C1orf190	Homo sapiens chromosome 1 open reading frame 190 (C1orf190), mRNA.	1	+	46459295-46459344	1p34.1a	0.00102982	-0.86525	0.230764	-0.281177	0.395721	0.197563	ILMN_8478	0.0139419	-0.139924	-0.517465	0.805474	ILMN_8478	0.92804	0.00368659	#N/A	C4
ILMN_28973	213	ALB	Homo sapiens albumin (ALB), mRNA.	4	+	74502232-74502250:74502669-74502699	4q13.3d	3.23e-05	-2.85852	0.402181	-0.466451	0.396372	-0.472332	ILMN_28973	-0.0328167	-0.117757	-1.22591	0.476669	ILMN_28973	0.227695	0.00946728	#N/A	C4
ILMN_15870	7982	ST7	Homo sapiens suppression of tumorigenicity 7 (ST7), transcript variant b, mRNA.	7	+	116651092-116651141	7q31.2c	0.589252	0.0990421	0.617581	0.0915412	0.398802	0.155558	ILMN_15870	-0.0643258	0.0702512	-0.0925839	0.181142	ILMN_15870	0.0312968	0.00719033	#N/A	C4
ILMN_136977	26999	CYFIP2	Homo sapiens cytoplasmic FMR1 interacting protein 2 (CYFIP2), mRNA.	5	+	156752684-156752733	5q33.3a-q33.3b	0.000196309	-2.04151	0.00977501	-1.29139	0.401385	-0.389837	ILMN_136977	-0.261769	-0.0235627	-1.08761	0.846342	ILMN_136977	0.718209	0.00237806	#N/A	C4
ILMN_8974	1160	CKMT2	Homo sapiens creatine kinase, mitochondrial 2 (sarcomeric) (CKMT2), nuclear gene encoding mitochondrial protein, mRNA.	5	+	80597774-80597823	5q14.1f	0.000101784	-3.11482	0.00132717	-2.41626	0.403374	-0.558241	ILMN_8974	-0.491092	0.0653975	-1.76938	0.802893	ILMN_8974	0.483884	0.000846833	#N/A	C4
ILMN_9171	599	BCL2L2	Homo sapiens BCL2-like 2 (BCL2L2), mRNA.	14	+	22850505-22850554	14q11.2f	0.00187154	-0.691014	0.133772	-0.303724	0.408468	0.164311	ILMN_9171	-0.0401814	-0.102697	-0.467844	0.860055	ILMN_9171	0.774549	0.00174305	#N/A	C4
ILMN_29563	9552	SPAG7	Homo sapiens sperm associated antigen 7 (SPAG7), mRNA.	17	-	4803439-4803488	17p13.2b	0.012043	-0.570165	0.666	-0.0909606	0.409598	0.174797	ILMN_29563	-0.167366	0.34918	-0.539847	0.886937	ILMN_29563	0.155952	0.000943553	#N/A	C4
ILMN_4712	5104	SERPINA5	Homo sapiens serpin peptidase inhibitor, clade A (alpha-1 antiproteinase, antitrypsin), member 5 (SERPINA5), mRNA.	14	+	94129072-94129121	14q32.13b	3.24e-05	-3.8483	0.923391	0.0715106	0.41118	-0.61602	ILMN_4712	-0.400814	-0.0885247	-2.01696	0.883251	ILMN_4712	0.106177	0.0010431	#N/A	C4
ILMN_11251	5733	PTGER3	Homo sapiens prostaglandin E receptor 3 (subtype EP3) (PTGER3), transcript variant 9, mRNA.	1	-	71191215-71191264	1p31.1j	1.24e-06	-4.77497	2.22e-05	-3.87112	0.412199	-0.599826	ILMN_11251	-0.577486	0.0741887	-2.66506	0.846833	ILMN_11251	0.527259	0.000658349	#N/A	C4
ILMN_21802	130075	OR9A4	Homo sapiens olfactory receptor, family 9, subfamily A, member 4 (OR9A4), mRNA.	7	+	140957748-140957797	7q34e	0.133716	-0.430467	0.282262	-0.304611	0.413348	-0.230388	ILMN_21802	-0.134257	0.217776	-0.234297	0.750387	ILMN_21802	0.315239	0.00871631	#N/A	C4
ILMN_11182	2243	FGA	Homo sapiens fibrinogen alpha chain (FGA), transcript variant alpha, mRNA.	4	-	155726366-155726415	4q32.1a	6.17e-06	-4.31726	7.08e-05	-3.56312	0.416088	-0.602001	ILMN_11182	-0.54015	0.0962633	-2.39778	0.899137	ILMN_11182	0.467857	0.000120404	#N/A	C4
ILMN_21634	5590	PRKCZ	Homo sapiens protein kinase C, zeta (PRKCZ), transcript variant 3, mRNA.	1	+	2105973-2105997:2106221-2106245	1p36.33a	0.00581026	-0.532326	0.370455	-0.158965	0.416357	0.144013	ILMN_21634	0.0668625	-0.048801	-0.271307	0.776751	ILMN_21634	0.754764	0.00561548	#N/A	C4
ILMN_17681	23787	MTCH1	Homo sapiens mitochondrial carrier homolog 1 (C. elegans) (MTCH1), nuclear gene encoding mitochondrial protein, mRNA.	6	-	37043993-37044042	6p21.2c	0.902449	-0.0205941	0.885657	0.0241635	0.417585	0.13725	ILMN_17681	-0.0911195	0.278332	-0.170042	0.788425	ILMN_17681	0.240259	0.00627622	#N/A	C4
ILMN_12978	116512	MRGPRD	Homo sapiens MAS-related GPR, member D (MRGPRD), mRNA.	11	-	68504331-68504380	11q13.2c	0.000255769	-6.68373	0.000271321	-6.64634	0.426706	-1.23816	ILMN_12978	-0.594343	-0.0385328	-3.31713	0.70696	ILMN_12978	0.634412	0.00515133	#N/A	C4
ILMN_5543	7164	TPD52L1	Homo sapiens tumor protein D52-like 1 (TPD52L1), transcript variant 3, mRNA.	6	+	125517189-125517238	6q22.31e	4.23e-05	-3.06228	0.000703325	-2.36327	0.429433	-0.481342	ILMN_5543	-0.267196	0.0312137	-1.55766	0.80489	ILMN_5543	0.489137	0.00412395	#N/A	C4
ILMN_30226	523	ATP6V1A	Homo sapiens ATPase, H+ transporting, lysosomal 70kDa, V1 subunit A (ATP6V1A), mRNA.	3	+	115013346-115013395	3q13.2b-q13.31a	0.133261	-0.264882	0.69917	-0.0664751	0.441591	0.133072	ILMN_30226	0.0115029	-0.131181	-0.187474	0.752372	ILMN_30226	0.251199	0.0014087	#N/A	C4
ILMN_138148	8722	CTSF	Homo sapiens cathepsin F (CTSF), mRNA.	11	-	66087694-66087743	11q13.1e	0.00808826	-1.06435	0.915959	0.0389268	0.445143	-0.28359	ILMN_138148	-0.142091	-0.0606146	-0.532472	0.691361	ILMN_138148	0.39641	0.00663542	#N/A	C4
ILMN_5971	29956	LASS2	Homo sapiens LAG1 longevity assurance homolog 2 (S. cerevisiae) (LASS2), transcript variant 3, mRNA.	1	-	149204653-149204702	1q21.2d	0.0219138	-0.674819	0.262489	-0.314212	0.447084	0.211469	ILMN_5971	0.0987404	0.0151364	-0.344403	0.712542	ILMN_5971	0.225181	0.00859393	#N/A	C4
ILMN_5307	11216	AKAP10	Homo sapiens A kinase (PRKA) anchor protein 10 (AKAP10), nuclear gene encoding mitochondrial protein, mRNA.	17	-	19749653-19749702	17p11.2d	0.118658	-0.315497	0.480504	-0.13935	0.447552	0.150161	ILMN_5307	-0.103021	0.153889	-0.335849	0.843887	ILMN_5307	0.252666	0.000229783	#N/A	C4
ILMN_26889	79917	FLJ21687	Homo sapiens PDZ domain containing, X chromosome (FLJ21687), mRNA.	X	+	48911326-48911375	Xp11.23b	0.111431	-0.531481	0.0531896	-0.655085	0.448654	0.247067	ILMN_26889	-0.196049	0.0284539	-0.585323	0.72244	ILMN_26889	0.533157	0.00395394	#N/A	C4
ILMN_13759	2852	GPR30	Homo sapiens G protein-coupled receptor 30 (GPR30), transcript variant 1, mRNA.	7	+	1099751-1099800	7p22.3b	0.000132769	-4.22964	0.000698743	-3.60245	0.450169	-0.700272	ILMN_13759	-0.513374	0.0841764	-2.27806	0.726662	ILMN_13759	0.492771	0.00770119	#N/A	C4
ILMN_13683	128989	C22orf25	Homo sapiens chromosome 22 open reading frame 25 (C22orf25), mRNA.	22	+	18433231-18433280	22q11.21c-q11.21d	0.319105	-0.281248	0.723146	-0.0989721	0.450662	0.211859	ILMN_13683	-0.209667	0.701099	-0.45622	0.884349	ILMN_13683	0.0146236	0.000525204	#N/A	C4
ILMN_138615	5333	PLCD1	Homo sapiens phospholipase C, delta 1 (PLCD1), mRNA.	3	-	38024293-38024342	3p22.2a	0.353327	-0.200998	0.382319	-0.188968	0.452431	-0.162136	ILMN_138615	-0.269045	0.674755	-0.288476	0.751971	ILMN_138615	0.0225034	0.0097293	#N/A	C4
ILMN_9288	23200	ATP11B	Homo sapiens ATPase, class VI, type 11B (ATP11B), mRNA.	3	+	184121356-184121405	3q26.33c	0.508186	-0.162388	0.341822	-0.234597	0.453494	0.184243	ILMN_9288	-0.109525	-0.0375959	-0.28284	0.758236	ILMN_9288	0.230724	0.00609658	#N/A	C4
ILMN_10685	1036	CDO1	Homo sapiens cysteine dioxygenase, type I (CDO1), mRNA.	5	-	115169008-115169028:115169029-115169057	5q22.3b	0.0308868	-0.617567	0.261804	0.308021	0.454013	-0.203811	ILMN_10685	-0.0563886	-0.113818	-0.263267	0.627521	ILMN_10685	0.0426024	0.00324948	#N/A	C4
ILMN_10173	200728	TMEM17	Homo sapiens transmembrane protein 17 (TMEM17), mRNA.	2	-	62581866-62581915	2p15b	0.0624876	-0.71794	0.607216	0.19059	0.458577	0.275743	ILMN_10173	0.0606589	-0.122817	-0.436183	0.502251	ILMN_10173	0.918396	0.00745993	#N/A	C4
ILMN_24567	140461	ASB8	Homo sapiens ankyrin repeat and SOCS box-containing 8 (ASB8), mRNA.	12	-	46828278-46828327	12q13.11c	0.862738	-0.0411965	0.787381	0.0643005	0.462124	0.176293	ILMN_24567	-0.13151	0.0460095	-0.240255	0.751526	ILMN_24567	0.548248	0.00757008	#N/A	C4
ILMN_19004	23041	MON2	Homo sapiens MON2 homolog (yeast) (MON2), mRNA.	12	+	61272758-61272796:61272797-61272807	12q14.1d	0.781994	-0.0411731	0.559944	-0.0870056	0.463712	0.109626	ILMN_19004	-0.0332138	-0.0882307	-0.108613	0.361861	ILMN_19004	0.778094	0.00843473	#N/A	C4
ILMN_22643	65985	AACS	Homo sapiens acetoacetyl-CoA synthetase (AACS), mRNA.	12	+	124193537-124193586	12q24.31f	0.496111	-0.251626	0.319778	0.370148	0.464359	0.270739	ILMN_22643	-0.0487452	-0.119705	-0.309928	0.793664	ILMN_22643	0.426902	0.00434636	#N/A	C4
ILMN_2313	25898	RCHY1	Homo sapiens ring finger and CHY zinc finger domain containing 1 (RCHY1), transcript variant 1, mRNA.	4	-	76624330-76624379	4q21.1a	0.239431	-0.304846	0.862039	0.0443077	0.464765	0.187511	ILMN_2313	-0.0880261	-0.0680429	-0.334205	0.451701	ILMN_2313	0.14709	0.00162557	#N/A	C4
ILMN_3861	2257	FGF12	Homo sapiens fibroblast growth factor 12 (FGF12), transcript variant 2, mRNA.	3	-	193608538-193608587	3q28e-q29a	0.0191584	-0.548895	0.194228	-0.290362	0.466664	0.160569	ILMN_3861	0.00915881	-0.142078	-0.345573	0.809022	ILMN_3861	0.524264	0.000982257	#N/A	C4
ILMN_26016	64776	C11orf1	Homo sapiens chromosome 11 open reading frame 1 (C11orf1), mRNA.	11	+	111261389-111261438	11q23.1b	0.000449232	-0.775466	0.907807	-0.0219474	0.466744	0.138783	ILMN_26016	0.060905	-0.077675	-0.396219	0.826426	ILMN_26016	0.35801	0.00270918	#N/A	C4
ILMN_27287	3073	HEXA	Homo sapiens hexosaminidase A (alpha polypeptide) (HEXA), mRNA.	15	-	70423170-70423219	15q24.1a	0.680952	-0.0873569	0.882394	-0.0313757	0.468665	0.154617	ILMN_27287	-0.139131	0.211382	-0.260118	0.868087	ILMN_27287	0.280927	0.00149308	#N/A	C4
ILMN_4479	9617	MTRF1	Homo sapiens mitochondrial translational release factor 1 (MTRF1), nuclear gene encoding mitochondrial protein, mRNA.	13	-	40688762-40688811	13q14.11b	0.0126531	-0.435529	0.0251748	-0.385229	0.469419	-0.117868	ILMN_4479	-0.118401	0.33255	-0.277231	0.828669	ILMN_4479	0.198594	0.00142158	#N/A	C4
ILMN_14243	115825	WDFY2	Homo sapiens WD repeat and FYVE domain containing 2 (WDFY2), mRNA.	13	+	51228520-51228569	13q14.3c	0.00290179	-0.730138	0.378782	-0.195256	0.470285	0.159691	ILMN_14243	-0.128559	0.0653968	-0.573474	0.761891	ILMN_14243	0.0922998	0.00470166	#N/A	C4
ILMN_27032	54741	LEPROT	Homo sapiens leptin receptor overlapping transcript (LEPROT), mRNA.	1	+	65670642-65670691	1p31.3b	0.0710336	-0.293415	0.639843	-0.0733118	0.470482	0.113481	ILMN_27032	-0.189039	0.49545	-0.392487	0.858547	ILMN_27032	0.0421828	0.000933086	#N/A	C4
ILMN_12019	4140	MARK3	Homo sapiens MAP/microtubule affinity-regulating kinase 3 (MARK3), mRNA.	14	+	103039500-103039549	14q32.32b-q32.33a	0.999077	-0.000290789	0.711929	-0.0929594	0.472885	0.181517	ILMN_12019	-0.150631	0.0789789	-0.241535	0.846119	ILMN_12019	0.234748	0.00124771	#N/A	C4
ILMN_9277	91894	C11orf52	Homo sapiens chromosome 11 open reading frame 52 (C11orf52), mRNA.	11	+	111302627-111302676	11q23.1b	0.355976	-0.188847	0.498837	-0.137715	0.473827	0.145946	ILMN_9277	-0.0519303	-0.00388639	-0.219326	0.717116	ILMN_9277	0.659738	0.00824683	#N/A	C4
ILMN_28899	440503	LOC440503	Homo sapiens similar to RIKEN cDNA 2310076L09 (LOC440503), mRNA.	19	-	4479825-4479874	19p13.3d	4.89e-05	-1.6346	5.19e-05	-1.62652	0.476965	-0.233691	ILMN_28899	-0.108064	-0.0898519	-0.808521	0.698697	ILMN_28899	0.523924	0.00998663	#N/A	C4
ILMN_19084	55108	BSDC1	Homo sapiens BSD domain containing 1 (BSDC1), mRNA.	1	-	32603609-32603658	1p35.1b	0.492913	-0.141656	0.217681	0.257896	0.478648	0.14642	ILMN_19084	-0.0720472	-0.0552543	-0.216085	0.546468	ILMN_19084	0.762289	0.00868418	#N/A	C4
ILMN_3736	79027	ZNF655	Homo sapiens zinc finger protein 655 (ZNF655), transcript variant 4, mRNA.	7	+	99006931-99006938:99007247-99007288	7q22.1b	0.295524	-0.187706	0.615705	0.0891646	0.479696	0.125925	ILMN_3736	-0.0381414	-0.101778	-0.194957	0.768704	ILMN_3736	0.887669	0.00225072	#N/A	C4
ILMN_19788	6988	TCTA	Homo sapiens T-cell leukemia translocation altered gene (TCTA), mRNA.	3	+	49428620-49428669	3p21.31d	0.370269	-0.231776	0.788698	-0.0687256	0.480136	0.181991	ILMN_19788	-0.176076	0.198067	-0.382959	0.833999	ILMN_19788	0.339787	0.00305448	#N/A	C4
ILMN_24753	81790	RNF170	Homo sapiens ring finger protein 170 (RNF170), mRNA.	8	-	42829931-42829980	8p11.21a	0.419942	-0.19661	0.296655	-0.255754	0.48249	-0.170883	ILMN_24753	-0.130433	0.0219768	-0.143297	0.207398	ILMN_24753	0.0625764	0.00329201	#N/A	C4
ILMN_14825	9146	HGS	Homo sapiens hepatocyte growth factor-regulated tyrosine kinase substrate (HGS), mRNA.	17	+	77279465-77279514	17q25.3f	0.563636	-0.121178	0.524151	-0.133782	0.482971	0.147497	ILMN_14825	-0.0948986	0.135182	-0.229236	0.50708	ILMN_14825	0.273669	0.00736292	#N/A	C4
ILMN_5796	8543	LMO4	Homo sapiens LIM domain only 4 (LMO4), mRNA.	1	+	87583404-87583453	1p22.3a	0.910527	-0.0460893	0.695451	-0.160828	0.483829	0.288807	ILMN_5796	-0.223525	-0.0129388	-0.390973	0.763172	ILMN_5796	0.664923	0.00482436	#N/A	C4
ILMN_12922	333929	SNAI3	Homo sapiens snail homolog 3 (Drosophila) (SNAI3), mRNA.	16	-	87271713-87271762	16q24.3a	0.0105337	-0.900057	0.124074	-0.514012	0.484281	-0.228551	ILMN_12922	-0.055834	-0.0843242	-0.391587	0.817597	ILMN_12922	0.427847	0.00193171	#N/A	C4
ILMN_9725	79007	DBNDD1	Homo sapiens dysbindin (dystrobrevin binding protein 1) domain containing 1 (DBNDD1), transcript variant 2, mRNA.	16	-	88598927-88598976	16q24.3b	0.602342	-0.166082	0.804749	-0.0786001	0.484516	0.223406	ILMN_9725	-0.0393266	-0.129662	-0.23407	0.611207	ILMN_9725	0.877578	0.00322417	#N/A	C4
ILMN_5930	3977	LIFR	Homo sapiens leukemia inhibitory factor receptor alpha (LIFR), mRNA.	5	-	38511336-38511385	5p13.1c	0.00397995	-1.85081	0.00936766	-1.6378	0.489456	-0.403449	ILMN_5930	-0.340439	0.050008	-1.06412	0.751921	ILMN_5930	0.53686	0.00731667	#N/A	C4
ILMN_7295	57188	ADAMTSL3	Homo sapiens ADAMTS-like 3 (ADAMTSL3), mRNA.	15	+	82499175-82499224	15q25.2b	0.00281684	-0.68394	0.0113772	-0.561376	0.49174	-0.141831	ILMN_7295	-0.003838	-0.142619	-0.274893	0.378253	ILMN_7295	0.235845	0.00466662	#N/A	C4
ILMN_2842	9811	KIAA0427	Homo sapiens KIAA0427 (KIAA0427), mRNA.	18	+	44643282-44643331	18q21.1d-q21.1e	1.62e-07	-2.22371	3.23e-06	-1.82189	0.49395	-0.203496	ILMN_2842	-0.282289	0.207555	-1.2924	0.845177	ILMN_2842	0.051478	0.0023776	#N/A	C4
ILMN_2200	8674	VAMP4	Homo sapiens vesicle-associated membrane protein 4 (VAMP4), transcript variant 1, mRNA.	1	-	169942181-169942181:169945428-169945476	1q24.3b	0.329307	-0.204069	0.709969	-0.0770449	0.495315	0.141815	ILMN_2200	-0.0374584	-0.128471	-0.2104	0.26502	ILMN_2200	0.0277216	0.00275545	#N/A	C4
ILMN_22279	25975	EGFL6	Homo sapiens EGF-like-domain, multiple 6 (EGFL6), mRNA.	X	+	13555228-13555277	Xp22.2	0.0142975	-1.52505	0.063944	-1.1173	0.497324	-0.394887	ILMN_22279	-0.0174633	-0.141053	-0.582545	0.757307	ILMN_22279	0.987125	0.00605791	#N/A	C4
ILMN_8981	2791	GNG11	Homo sapiens guanine nucleotide binding protein (G protein), gamma 11 (GNG11), mRNA.	7	+	93389369-93389385:93389386-93389418	7q21.3a	0.0421425	-0.941882	0.543772	-0.268862	0.497545	-0.300739	ILMN_8981	-0.00914185	-0.142385	-0.329714	0.553497	ILMN_8981	0.997356	0.00586098	#N/A	C4
ILMN_18982	142827	C10orf129	Homo sapiens chromosome 10 open reading frame 129 (C10orf129), mRNA.	10	+	96975630-96975679	10q23.33c	0.0193744	-0.65276	0.655196	-0.11692	0.498236	0.177876	ILMN_18982	0.244225	0.07998	-0.171093	0.764631	ILMN_18982	0.491414	0.00873508	#N/A	C4
ILMN_1952	345757	FAM174A	Homo sapiens family with sequence similarity 174, member A (FAM174A), mRNA.	5	+	99899534-99899567:99925657-99925672	5q21.1b	0.0359567	-0.582234	0.540096	0.161971	0.500714	0.178184	ILMN_1952	0.0376834	-0.116135	-0.342526	0.510423	ILMN_1952	0.920918	0.00596787	#N/A	C4
ILMN_18332	5252	PHF1	Homo sapiens PHD finger protein 1 (PHF1), transcript variant 2, mRNA.	6	+	33491019-33491068	6p21.32a	0.107396	-0.413504	0.607341	-0.128331	0.505478	0.166652	ILMN_18332	-0.0204748	-0.138434	-0.310553	0.554037	ILMN_18332	0.318198	0.00603905	#N/A	C4
ILMN_5464	55063	ZCWPW1	Homo sapiens zinc finger, CW type with PWWP domain 1 (ZCWPW1), mRNA.	7	-	99836488-99836537	7q22.1c	0.00230374	-0.917869	0.127191	-0.421177	0.506189	-0.17945	ILMN_5464	-0.243928	0.235383	-0.613137	0.722715	ILMN_5464	0.183144	0.00372979	#N/A	C4
ILMN_30362	2157	F8	Homo sapiens coagulation factor VIII, procoagulant component (hemophilia A) (F8), transcript variant 1, mRNA.	X	-	153777631-153777680	Xq28g	0.0359696	-0.482588	0.649196	0.0994826	0.506421	-0.145717	ILMN_30362	-0.119603	0.0261908	-0.288038	0.597763	ILMN_30362	0.423416	0.00789082	#N/A	C4
ILMN_6662	135892	TRIM50	Homo sapiens tripartite motif-containing 50 (TRIM50), mRNA.	7	-	72364647-72364696	7q11.23a	2.95e-07	-3.97289	8e-07	-3.72183	0.507931	-0.365432	ILMN_6662	-0.244848	-0.0742303	-2.04858	0.839615	ILMN_6662	0.586966	0.000378097	#N/A	C4
ILMN_11513	8436	SDPR	Homo sapiens serum deprivation response (phosphatidylserine binding protein) (SDPR), mRNA.	2	-	192407481-192407530	2q32.3a	0.0265922	-1.04288	0.849714	-0.0839876	0.509405	-0.293835	ILMN_11513	-0.139999	0.0180588	-0.514522	0.769248	ILMN_11513	0.305686	0.00125325	#N/A	C4
ILMN_29296	196394	AMN1	Homo sapiens antagonist of mitotic exit network 1 homolog (S. cerevisiae) (AMN1), mRNA.	12	-	31715625-31715674	12p11.21b	0.0338879	-0.526738	0.0802115	-0.426785	0.509452	0.155912	ILMN_29296	-0.167616	0.135232	-0.508941	0.799087	ILMN_29296	0.244248	0.00535702	#N/A	C4
ILMN_8118	6697	SPR	Homo sapiens sepiapterin reductase (7,8-dihydrobiopterin:NADP+ oxidoreductase) (SPR), mRNA.	2	+	72972554-72972603	2p13.2b	0.343582	-0.437238	0.50546	-0.305762	0.517711	0.296928	ILMN_8118	0.0210547	-0.137685	-0.346028	0.841521	ILMN_8118	0.643691	0.0024654	#N/A	C4
ILMN_12916	27250	PDCD4	Homo sapiens programmed cell death 4 (neoplastic transformation inhibitor) (PDCD4), transcript variant 2, mRNA.	10	+	112648896-112648945	10q25.2a	0.133201	-0.51994	0.0270058	-0.790836	0.523352	-0.216119	ILMN_12916	-0.276695	0.105766	-0.428606	0.776006	ILMN_12916	0.0482428	0.00135538	#N/A	C4
ILMN_1988	10404	PGCP	Homo sapiens plasma glutamate carboxypeptidase (PGCP), mRNA.	8	+	98147487-98147536	8q22.1d-q22.1e	0.0269161	-0.576268	0.742984	-0.080573	0.524152	0.157072	ILMN_1988	0.0550086	-0.0687639	-0.311662	0.570885	ILMN_1988	0.309637	0.00386487	#N/A	C4
ILMN_17353	158405	KIAA1958	Homo sapiens KIAA1958 (KIAA1958), mRNA.	9	+	114462284-114462333	9q32a-q32b	4.94e-05	-1.35156	0.00041012	-1.11628	0.524926	0.172682	ILMN_17353	-0.0271684	-0.135844	-0.789289	0.657777	ILMN_17353	0.938714	0.00446131	#N/A	C4
ILMN_29815	51294	PCDH12	Homo sapiens protocadherin 12 (PCDH12), mRNA.	5	-	141304985-141305034	5q31.3c	0.391618	-0.311577	0.906533	0.0423371	0.52644	0.22947	ILMN_29815	-0.0446011	-0.123693	-0.315125	0.84045	ILMN_29815	0.91484	0.00267359	#N/A	C4
ILMN_2622	23243	ANKRD28	Homo sapiens ankyrin repeat domain 28 (ANKRD28), mRNA.	3	-	15684267-15684316	3p24.3e	0.0224227	-0.471624	0.617559	-0.0970999	0.527286	-0.123154	ILMN_2622	-0.0565203	-0.0972147	-0.230756	0.521639	ILMN_2622	0.785467	0.00105372	#N/A	C4
ILMN_16892	9886	RHOBTB1	Homo sapiens Rho-related BTB domain containing 1 (RHOBTB1), transcript variant 3, mRNA.	10	-	62299800-62299849	10q21.2a	0.139601	-0.374068	0.0560827	0.492462	0.527534	0.156579	ILMN_16892	-0.00347124	-0.14267	-0.268795	0.632423	ILMN_16892	0.0592361	0.00337072	#N/A	C4
ILMN_13969	5118	PCOLCE	Homo sapiens procollagen C-endopeptidase enhancer (PCOLCE), mRNA.	7	+	100043290-100043339	7q22.1c	0.239295	-0.717483	0.516864	-0.390664	0.528388	-0.379882	ILMN_13969	-0.221686	0.0123753	-0.390487	0.582814	ILMN_13969	0.24175	0.00701283	#N/A	C4
ILMN_16432	1605	DAG1	Homo sapiens dystroglycan 1 (dystrophin-associated glycoprotein 1) (DAG1), mRNA.	3	+	49547715-49547764	3p21.31d	0.888871	0.0368363	0.797315	0.0677409	0.52853	0.166897	ILMN_16432	-0.212	0.491252	-0.27703	0.81221	ILMN_16432	0.0681134	0.00113293	#N/A	C4
ILMN_10232	9873	FCHSD2	Homo sapiens FCH and double SH3 domains 2 (FCHSD2), mRNA.	11	-	72225502-72225551	11q13.4b	0.035461	-1.04894	0.590832	-0.255041	0.529295	-0.298804	ILMN_10232	-0.0600878	-0.132461	-0.435156	0.813072	ILMN_10232	0.406876	0.00274041	#N/A	C4
ILMN_28182	284297	FLJ35258	Homo sapiens hypothetical protein 284297 (FLJ35258), mRNA.	19	+	60722116-60722165	19q13.42c	1.95e-06	-4.00393	0.000130006	-2.88709	0.529501	-0.396429	ILMN_28182	-0.376573	0.471031	-2.18032	0.755134	ILMN_28182	0.0949	0.00724378	#N/A	C4
ILMN_26647	29799	YPEL1	Homo sapiens yippee-like 1 (Drosophila) (YPEL1), mRNA.	22	-	20382410-20382459	22q11.21f	0.00119764	-0.816288	0.0359055	-0.489598	0.532126	0.138872	ILMN_26647	-0.0116104	-0.141847	-0.489191	0.743106	ILMN_26647	0.318929	0.00474085	#N/A	C4
ILMN_9092	7555	CNBP	Homo sapiens CCHC-type zinc finger, nucleic acid binding protein (CNBP), mRNA.	3	-	130371661-130371710	3q21.3c	0.00359749	-0.465479	0.640977	-0.0673471	0.532657	0.0902956	ILMN_9092	0.0335872	-0.086544	-0.2443	0.564424	ILMN_9092	0.217255	0.00170068	#N/A	C4
ILMN_1349	26058	TNRC15	Homo sapiens trinucleotide repeat containing 15 (TNRC15), mRNA.	2	+	233431194-233431243	2q37.1c	0.205323	-0.194031	0.203676	-0.194766	0.534342	0.0938149	ILMN_1349	-0.123255	0.227664	-0.267178	0.731303	ILMN_1349	0.289259	0.00796213	#N/A	C4
ILMN_4349	51660	BRP44L	Homo sapiens brain protein 44-like (BRP44L), mRNA.	6	-	166699458-166699507	6q27c	0.00292081	-0.95657	0.291112	-0.308337	0.534637	0.179784	ILMN_4349	0.0457834	-0.0980041	-0.522394	0.789886	ILMN_4349	0.685869	0.00610901	#N/A	C4
ILMN_27771	1131	CHRM3	Homo sapiens cholinergic receptor, muscarinic 3 (CHRM3), mRNA.	1	+	238139077-238139126	1q43c	0.00287378	-2.10307	0.107755	-1.04918	0.534707	-0.394389	ILMN_27771	-0.169751	0.0648709	-1.02409	0.857324	ILMN_27771	0.205875	0.00173542	#N/A	C4
ILMN_137796	199777	ZNF626	Homo sapiens zinc finger protein 626 (ZNF626), mRNA.	19	-	20620053-20620094:20620330-20620337	19p12d	0.0138202	-1.53351	0.424832	-0.465227	0.535318	-0.360281	ILMN_137796	-0.071121	-0.136254	-0.657734	0.896641	ILMN_137796	0.716705	0.000725316	#N/A	C4
ILMN_8008	6902	TBCA	Homo sapiens tubulin-specific chaperone a (TBCA), mRNA.	5	-	77024860-77024909	5q14.1a	0.00226245	-0.598808	0.625181	-0.0856334	0.537476	-0.108273	ILMN_8008	-0.0389308	-0.116141	-0.284198	0.809989	ILMN_8008	0.168072	0.00448788	#N/A	C4
ILMN_8545	286451	YIPF6	Homo sapiens Yip1 domain family, member 6 (YIPF6), mRNA.	X	+	67668838-67668887	Xq12d	0.743634	-0.0674994	0.96029	0.0102634	0.538017	0.127513	ILMN_8545	-0.0446502	-0.0925789	-0.142156	0.668715	ILMN_8545	0.751154	0.00522557	#N/A	C4
ILMN_5806	146223	CMTM4	Homo sapiens CKLF-like MARVEL transmembrane domain containing 4 (CMTM4), transcript variant 1, mRNA.	16	-	65213191-65213240	16q22.1a	0.044886	-0.665987	0.540492	-0.194447	0.538633	0.195348	ILMN_5806	-0.192385	0.256604	-0.623052	0.8564	ILMN_5806	0.253206	0.001942	#N/A	C4
ILMN_6522	26145	IRF2BP1	Homo sapiens interferon regulatory factor 2 binding protein 1 (IRF2BP1), mRNA.	19	-	51078916-51078965	19q13.32a	0.136594	-0.387181	0.209275	-0.324055	0.538649	0.156426	ILMN_6522	-0.191503	0.164673	-0.463307	0.811683	ILMN_6522	0.176374	0.00416144	#N/A	C4
ILMN_29402	2243	FGA	Homo sapiens fibrinogen alpha chain (FGA), transcript variant alpha-E, mRNA.	4	-	155726366-155726415	4q32.1a	0.000505684	-1.02928	0.0205174	-0.629447	0.538704	0.157185	ILMN_29402	-0.0070331	-0.142424	-0.600264	0.942593	ILMN_29402	0.672544	0.000122147	#N/A	C4
ILMN_27289	5063	PAK3	Homo sapiens p21 (CDKN1A)-activated kinase 3 (PAK3), mRNA.	X	+	110350568-110350617	Xq22.3d	0.00253423	-1.97997	0.00274382	-1.9605	0.539439	-0.361259	ILMN_27289	-0.272565	-0.0402121	-1.08192	0.624407	ILMN_27289	0.753987	0.00944496	#N/A	C4
ILMN_8400	64839	FBXL17	Homo sapiens F-box and leucine-rich repeat protein 17 (FBXL17), mRNA.	5	-	107224692-107224741	5q21.3c-q21.3d	0.0816778	-0.488539	0.997179	0.000956513	0.53947	0.166753	ILMN_8400	0.0461687	-0.123166	-0.281477	0.384	ILMN_8400	0.508496	0.00696576	#N/A	C4
ILMN_19985	9992	KCNE2	Homo sapiens potassium voltage-gated channel, Isk-related family, member 2 (KCNE2), mRNA.	21	+	34664856-34664905	21q22.11c	0.00839194	-3.34503	0.0575089	-2.31265	0.540062	-0.717414	ILMN_19985	-0.601792	0.045294	-1.9156	0.777253	ILMN_19985	0.495042	0.00307869	#N/A	C4
ILMN_25253	11039	SMA4	Homo sapiens SMA4 (SMA4), mRNA.	5	-	69551527-69551574:69551575-69551576	5q13.2a	0.777561	-0.0679945	0.442205	-0.186096	0.540274	0.147918	ILMN_25253	-0.202972	0.0120196	-0.310928	0.334154	ILMN_25253	0.016211	0.00713092	#N/A	C4
ILMN_7543	3767	KCNJ11	Homo sapiens potassium inwardly-rectifying channel, subfamily J, member 11 (KCNJ11), mRNA.	11	-	17363660-17363709	11p15.1d	0.0168522	-0.507828	0.0626377	-0.384791	0.542158	0.121358	ILMN_7543	-0.0548316	-0.100778	-0.369424	0.748279	ILMN_7543	0.218395	0.00787272	#N/A	C4
ILMN_29210	2646	GCKR	Homo sapiens glucokinase (hexokinase 4) regulator (GCKR), mRNA.	2	+	27598962-27598965:27599640-27599685	2p23.3a	0.548558	-0.333464	0.0193508	-1.38344	0.544355	-0.337006	ILMN_29210	-0.332696	0.139176	-0.330925	0.11959	ILMN_29210	0.424783	0.000298458	#N/A	C4
ILMN_8015	6604	SMARCD3	Homo sapiens SWI/SNF related, matrix associated, actin dependent regulator of chromatin, subfamily d, member 3 (SMARCD3), transcript variant 2, mRNA.	7	-	150576523-150576572	7q36.1d	3.17e-05	-1.92481	0.00326146	-1.21505	0.546949	-0.224596	ILMN_8015	-0.147594	0.0361764	-0.997702	0.796523	ILMN_8015	0.268911	0.00208235	#N/A	C4
ILMN_18343	23338	PHF15	Homo sapiens PHD finger protein 15 (PHF15), mRNA.	5	+	133946601-133946650	5q31.1e	0.209951	-0.319915	0.435472	-0.196713	0.547923	0.151118	ILMN_18343	-0.1527	-0.00613427	-0.388217	0.804922	ILMN_18343	0.680343	0.00378523	#N/A	C4
ILMN_3320	51199	NIN	Homo sapiens ninein (GSK3B interacting protein) (NIN), transcript variant 4, mRNA.	14	-	50264143-50264156:50264157-50264192	14q22.1b-q22.1c	0.00119119	-0.881412	0.128423	-0.373213	0.54988	-0.14337	ILMN_3320	-0.209404	0.160481	-0.578425	0.803536	ILMN_3320	0.256275	0.00459529	#N/A	C4
ILMN_3007	160287	LDHAL6A	Homo sapiens lactate dehydrogenase A-like 6A (LDHAL6A), mRNA.	11	+	18457377-18457426	11p15.1c	0.0351973	-0.529279	0.642496	0.110841	0.551843	0.142305	ILMN_3007	0.0784275	-0.0876198	-0.257364	0.763036	ILMN_3007	0.377716	0.00887444	#N/A	C4
ILMN_22076	26353	HSPB8	Homo sapiens heat shock 22kDa protein 8 (HSPB8), mRNA.	12	+	118116751-118116800	12q24.23b	0.0107815	-1.54026	0.120989	-0.890612	0.553493	-0.332014	ILMN_22076	-0.236474	-0.0875202	-0.840596	0.358933	ILMN_22076	0.0358148	0.00285452	#N/A	C4
ILMN_138969	8664	EIF3S7	Homo sapiens eukaryotic translation initiation factor 3, subunit 7 zeta, 66/67kDa (EIF3S7), mRNA.	22	-	35237555-35237604	22q12.3d	0.824115	-0.0391979	0.991323	-0.00191679	0.553961	-0.104754	ILMN_138969	-0.220501	0.50766	-0.187723	0.75491	ILMN_138969	0.0545554	0.00794076	#N/A	C4
ILMN_9778	5314	PKHD1	Homo sapiens polycystic kidney and hepatic disease 1 (autosomal recessive) (PKHD1), transcript variant 1, mRNA.	6	-	51720592-51720641	6p12.2a	0.00347927	-0.681196	0.556401	-0.123964	0.554777	-0.124479	ILMN_9778	-0.0560053	-0.101876	-0.334364	0.616501	ILMN_9778	0.89122	0.00856326	#N/A	C4
ILMN_10410	163033	ZNF579	Homo sapiens zinc finger protein 579 (ZNF579), mRNA.	19	-	60780843-60780892	19q13.42c	0.252898	-0.465191	0.667213	-0.172608	0.554993	0.237429	ILMN_10410	-0.17842	-0.0434548	-0.529731	0.741905	ILMN_10410	0.67453	0.00896915	#N/A	C4
ILMN_29460	55217	TMLHE	Homo sapiens trimethyllysine hydroxylase, epsilon (TMLHE), mRNA.	X	-	154373475-154373524	Xq28h	0.39829	-0.200181	0.870065	-0.0384492	0.555082	0.139253	ILMN_29460	-0.035315	-0.123028	-0.205032	0.700168	ILMN_29460	0.768687	0.00676897	#N/A	C4
ILMN_26904	255762	C16orf65	Homo sapiens chromosome 16 open reading frame 65 (C16orf65), mRNA.	16	-	21903101-21903150	16p12.1c	0.000412347	-1.09667	0.000157828	-1.20126	0.556335	-0.156956	ILMN_26904	-0.154808	0.0017472	-0.624665	0.592205	ILMN_26904	0.642396	0.00186766	#N/A	C4
ILMN_25453	27159	CHIA	Homo sapiens chitinase, acidic (CHIA), transcript variant 1, mRNA.	1	+	111664360-111664409	1p13.2d	1.33e-05	-6.53348	1.15e-05	-6.60349	0.55686	-0.694293	ILMN_25453	-0.74173	0.0384576	-3.66133	0.690503	ILMN_25453	0.521743	0.00478696	#N/A	C4
ILMN_7804	118932	ANKRD22	Homo sapiens ankyrin repeat domain 22 (ANKRD22), mRNA.	10	-	90572750-90572755:90573017-90573060	10q23.31b	0.154701	-0.797443	0.318008	-0.55265	0.557171	-0.322373	ILMN_7804	-0.359035	0.295409	-0.59657	0.713023	ILMN_7804	0.0965467	0.00295722	#N/A	C4
ILMN_18395	51606	ATP6V1H	Homo sapiens ATPase, H+ transporting, lysosomal 50/57kDa, V1 subunit H (ATP6V1H), transcript variant 2, mRNA.	8	-	54791122-54791137:54818690-54818723	8q11.23c-q11.23d	0.00331317	-0.77902	0.130049	-0.371171	0.559013	0.139934	ILMN_18395	-0.0519184	-0.0581768	-0.511396	0.874162	ILMN_18395	0.793292	0.00120896	#N/A	C4
ILMN_1974	6482	ST3GAL1	Homo sapiens ST3 beta-galactoside alpha-2,3-sialyltransferase 1 (ST3GAL1), transcript variant 2, mRNA.	8	-	134540672-134540721	8q24.22c	0.00620669	-2.04491	0.0346241	-1.52026	0.562338	-0.396534	ILMN_1974	-0.34561	0.0107252	-1.1698	0.70203	ILMN_1974	0.333485	0.00070048	#N/A	C4
ILMN_10523	284296	LOC284296	Homo sapiens hypothetical protein LOC284296 (LOC284296), mRNA.	19	-	60632083-60632132	19q13.42b-q13.42c	0.0496521	-0.482499	0.378944	-0.208343	0.565007	0.135537	ILMN_10523	0.0219886	-0.13565	-0.287029	0.781715	ILMN_10523	0.97473	0.00585659	#N/A	C4
ILMN_13859	8322	FZD4	Homo sapiens frizzled homolog 4 (Drosophila) (FZD4), mRNA.	11	-	86334627-86334676	11q14.2a	0.000429648	-1.88789	0.117393	-0.740645	0.56669	-0.264163	ILMN_13859	-0.0601714	-0.115508	-0.872037	0.887996	ILMN_13859	0.488554	0.000920478	#N/A	C4
ILMN_20348	4708	NDUFB2	Homo sapiens NADH dehydrogenase (ubiquinone) 1 beta subcomplex, 2, 8kDa (NDUFB2), nuclear gene encoding mitochondrial protein, mRNA.	7	+	140049273-140049279:140051129-140051171	7q34c-q34d	0.00948227	-0.571062	0.484536	-0.142558	0.567758	-0.116295	ILMN_20348	0.0125027	-0.137759	-0.214881	0.571473	ILMN_20348	0.97333	0.00342834	#N/A	C4
ILMN_24431	83852	SETDB2	Homo sapiens SET domain, bifurcated 2 (SETDB2), mRNA.	13	+	48963907-48963956	13q14.3a	0.00939263	-0.880804	0.422325	-0.252492	0.56802	-0.178988	ILMN_24431	-0.00535675	-0.142405	-0.356265	0.78077	ILMN_24431	0.646842	0.00473171	#N/A	C4
ILMN_5163	26273	FBXO3	Homo sapiens F-box protein 3 (FBXO3), transcript variant 1, mRNA.	11	-	33725250-33725299	11p13c	0.182074	-0.3926	0.909379	-0.0327858	0.568583	0.164837	ILMN_5163	0.0326722	-0.122517	-0.246046	0.755114	ILMN_5163	0.914036	0.00301583	#N/A	C4
ILMN_1755	64327	LMBR1	Homo sapiens limb region 1 homolog (mouse) (LMBR1), mRNA.	7	-	156168585-156168634	7q36.3b-q36.3c	0.000298171	-0.925011	0.118243	-0.349289	0.56864	-0.124253	ILMN_1755	-0.0313611	-0.110304	-0.43174	0.763737	ILMN_1755	0.509687	0.00852437	#N/A	C4
ILMN_7814	10787	NCKAP1	Homo sapiens NCK-associated protein 1 (NCKAP1), transcript variant 1, mRNA.	2	-	183497997-183498046	2q32.1a	0.366472	-0.158702	0.190433	-0.232584	0.569982	0.0992417	ILMN_7814	-0.105287	0.557534	-0.234259	0.62902	ILMN_7814	0.0578012	0.00316987	#N/A	C4
ILMN_27048	7041	TGFB1I1	Homo sapiens transforming growth factor beta 1 induced transcript 1 (TGFB1I1), transcript variant 2, mRNA.	16	+	31396550-31396599	16p11.2c	0.506634	-0.340396	0.574352	0.28746	0.571519	-0.289606	ILMN_27048	-0.19382	0.0800574	-0.219215	0.346702	ILMN_27048	0.337661	0.00843399	#N/A	C4
ILMN_2825	254428	SLC41A1	Homo sapiens solute carrier family 41, member 1 (SLC41A1), mRNA.	1	-	204025064-204025113	1q32.1g	0.000265918	-1.7969	0.0372384	-0.915953	0.576202	-0.234052	ILMN_2825	-0.252894	0.0866018	-1.03432	0.852073	ILMN_2825	0.300531	0.00141224	#N/A	C4
ILMN_5788	10505	SEMA4F	Homo sapiens sema domain, immunoglobulin domain (Ig), transmembrane domain (TM) and short cytoplasmic domain, (semaphorin) 4F (SEMA4F), mRNA.	2	+	74762340-74762389	2p13.1a	0.325432	-0.377991	0.884451	-0.0552346	0.577012	0.212718	ILMN_5788	-0.0125546	-0.13998	-0.307909	0.811195	ILMN_5788	0.522762	0.000675279	#N/A	C4
ILMN_26285	10493	VAT1	Homo sapiens vesicle amine transport protein 1 homolog (T californica) (VAT1), mRNA.	17	-	38420349-38420398	17q21.31a	0.296905	-0.524454	0.80689	-0.121399	0.578765	-0.276548	ILMN_26285	-0.174355	0.119308	-0.298308	0.601187	ILMN_26285	0.445324	0.000524392	#N/A	C4
ILMN_137280	9200	PTPLA	Homo sapiens protein tyrosine phosphatase-like (proline instead of catalytic arginine), member a (PTPLA), mRNA.	10	-	17681354-17681403	10p12.33c	0.000109099	-2.9359	0.0044901	-1.97142	0.580727	0.348279	ILMN_137280	-0.024983	-0.140379	-1.66707	0.84407	ILMN_137280	0.700223	0.00182862	#N/A	C4
ILMN_7404	56957	ZA20D1	Homo sapiens zinc finger, A20 domain containing 1 (ZA20D1), mRNA.	1	-	148182039-148182088	1q21.2a	0.0162584	-0.357956	0.469603	-0.101029	0.585763	0.0759356	ILMN_7404	0.0237197	-0.116653	-0.193226	0.772732	ILMN_7404	0.220521	0.000632528	#N/A	C4
ILMN_23230	285755	PPIL6	Homo sapiens peptidylprolyl isomerase (cyclophilin)-like 6 (PPIL6), mRNA.	6	-	109827985-109828034	6q21f	0.237786	-0.352819	0.805319	-0.0724939	0.585853	-0.16071	ILMN_23230	-0.237123	0.407812	-0.333178	0.432175	ILMN_23230	0.0335697	0.00757576	#N/A	C4
ILMN_12092	10949	HNRNPA0	Homo sapiens heterogeneous nuclear ribonucleoprotein A0 (HNRNPA0), mRNA.	5	-	137115633-137115682	5q31.2b	0.532031	-0.129642	0.415128	-0.169612	0.586022	-0.112857	ILMN_12092	-0.118626	0.120959	-0.127019	0.295121	ILMN_12092	0.0423694	0.00820382	#N/A	C4
ILMN_25017	55652	FLJ20489	Homo sapiens hypothetical protein FLJ20489 (FLJ20489), mRNA.	12	+	46461548-46461597	12q13.11b	0.719029	-0.0782334	0.756698	-0.0673471	0.588413	-0.117906	ILMN_25017	-0.342058	0.43443	-0.322222	0.662477	ILMN_25017	0.089326	0.00714624	#N/A	C4
ILMN_20602	7288	TULP2	Homo sapiens tubby like protein 2 (TULP2), mRNA.	19	-	54077235-54077272:54078823-54078834	19q13.33a	0.0107959	-0.516714	0.805225	-0.0462026	0.590091	-0.101211	ILMN_20602	-0.0736896	0.300593	-0.281441	0.782659	ILMN_20602	0.115966	0.000293838	#N/A	C4
ILMN_29157	130535	KCTD18	Homo sapiens potassium channel tetramerisation domain containing 18 (KCTD18), mRNA.	2	-	201062662-201062711	2q33.1e	0.0245139	-0.462584	0.34437	-0.184867	0.59017	0.104541	ILMN_29157	0.0162455	-0.138448	-0.267317	0.59285	ILMN_29157	0.286867	0.00393926	#N/A	C4
ILMN_16766	151126	ZNF533	Homo sapiens zinc finger protein 533 (ZNF533), mRNA.	2	-	180015130-180015179	2q31.2c-q31.3a	2.15e-06	-3.64346	5.21e-05	-2.86253	0.590864	-0.310185	ILMN_16766	-0.372529	0.0719735	-2.03917	0.848832	ILMN_16766	0.399684	0.00157887	#N/A	C4
ILMN_16423	337970	KRTAP19-3	Homo sapiens keratin associated protein 19-3 (KRTAP19-3), mRNA.	21	-	30785812-30785861	21q22.11a	0.588451	-0.140259	0.624642	0.126751	0.593383	0.138395	ILMN_16423	-0.25633	0.244528	-0.395657	0.775863	ILMN_16423	0.257168	0.00753415	#N/A	C4
ILMN_24671	85457	KIAA1737	Homo sapiens KIAA1737 (KIAA1737), mRNA.	14	+	76652899-76652948	14q24.3c	0.447089	-0.152638	0.615685	0.100388	0.596673	0.105866	ILMN_24671	-0.0846955	-0.00905946	-0.213947	0.378827	ILMN_24671	0.24526	0.00385043	#N/A	C4
ILMN_17367	221895	JAZF1	Homo sapiens juxtaposed with another zinc finger gene 1 (JAZF1), mRNA.	7	-	27837063-27837112	7p15.2a-p15.1d	0.668457	-0.171424	0.952056	0.0240149	0.598315	0.211111	ILMN_17367	-0.140713	-0.0631025	-0.331981	0.745402	ILMN_17367	0.751708	0.00616902	#N/A	C4
ILMN_29704	55041	PLEKHB2	Homo sapiens pleckstrin homology domain containing, family B (evectins) member 2 (PLEKHB2), transcript variant 2, mRNA.	2	+	131621355-131621404	2q21.1d	0.211143	-0.281878	0.178105	-0.304476	0.599829	0.116455	ILMN_29704	-0.278124	0.369348	-0.477291	0.791546	ILMN_29704	0.0525981	0.0053163	#N/A	C4
ILMN_26751	23253	ANKRD12	Homo sapiens ankyrin repeat domain 12 (ANKRD12), mRNA.	18	+	9273331-9273380	18p11.22c	0.764522	-0.0706804	0.736607	-0.0793861	0.605458	-0.122145	ILMN_26751	-0.181936	0.121504	-0.156204	0.470159	ILMN_26751	0.29235	0.000478791	#N/A	C4
ILMN_24362	5795	PTPRJ	Homo sapiens protein tyrosine phosphatase, receptor type, J (PTPRJ), mRNA.	11	+	48145649-48145698	11p11.2a	0.197211	-0.290292	0.411387	-0.182738	0.606839	0.113914	ILMN_24362	-0.0451672	-0.118327	-0.24727	0.711444	ILMN_24362	0.599601	0.00928783	#N/A	C4
ILMN_12434	85004	RERG	Homo sapiens RAS-like, estrogen-regulated, growth inhibitor (RERG), mRNA.	12	-	15152396-15152445	12p12.3e	0.00760061	-1.86956	0.357029	-0.597233	0.606928	-0.331274	ILMN_12434	-0.17306	-0.0335144	-0.942205	0.775775	ILMN_12434	0.704509	0.00345186	#N/A	C4
ILMN_10348	84063	KIRREL2	Homo sapiens kin of IRRE like 2 (Drosophila) (KIRREL2), transcript variant 2, mRNA.	19	+	41047451-41047455:41048899-41048937:41049207-41049212	19q13.12a	0.583261	-0.140494	0.340402	0.245925	0.608318	0.131177	ILMN_10348	-0.159698	0.0797224	-0.295533	0.578172	ILMN_10348	0.521148	0.00804836	#N/A	C4
ILMN_21428	50486	G0S2	Homo sapiens G0/G1switch 2 (G0S2), mRNA.	1	+	207915967-207916016	1q32.2b	1.32e-06	-2.70497	0.0098332	-1.15618	0.60844	-0.212151	ILMN_21428	-0.193352	-0.00826511	-1.43976	0.840557	ILMN_21428	0.622835	0.00256357	#N/A	C4
ILMN_21247	9922	IQSEC1	Homo sapiens IQ motif and Sec7 domain 1 (IQSEC1), mRNA.	3	-	12914665-12914714	3p25.1d-p25.1c	0.111464	-0.502982	0.57675	-0.171722	0.611097	-0.156354	ILMN_21247	-0.232364	0.442058	-0.405678	0.851745	ILMN_21247	0.113911	0.000280246	#N/A	C4
ILMN_15602	1187	CLCNKA	Homo sapiens chloride channel Ka (CLCNKA), mRNA.	1	+	16233072-16233121	1p36.13f	2.9e-06	-3.78864	5.93e-05	-3.00653	0.613353	-0.309443	ILMN_15602	-0.275156	-0.0634177	-2.01475	0.876176	ILMN_15602	0.787574	0.00022427	#N/A	C4
ILMN_18125	55205	ZNF532	Homo sapiens zinc finger protein 532 (ZNF532), mRNA.	18	+	54804526-54804575	18q21.32a	0.156678	-0.601598	0.667776	-0.178361	0.614743	-0.209331	ILMN_18125	-0.138855	-0.00654647	-0.334988	0.698117	ILMN_18125	0.142943	0.00639996	#N/A	C4
ILMN_24372	7733	ZNF180	Homo sapiens zinc finger protein 180 (ZNF180), mRNA.	19	-	49672290-49672339	19q13.31b	0.0136163	-0.52351	0.215933	-0.248293	0.614998	-0.0993844	ILMN_24372	-0.0402503	-0.0294945	-0.252313	0.744776	ILMN_24372	0.729755	0.00854819	#N/A	C4
ILMN_4112	104	ADARB1	Homo sapiens adenosine deaminase, RNA-specific, B1 (RED1 homolog rat) (ADARB1), transcript variant 4, mRNA.	21	+	45469186-45469235	21q22.3e	0.0176041	-1.02751	0.193508	-0.536267	0.615164	-0.203787	ILMN_4112	-0.0872584	-0.055228	-0.499118	0.764964	ILMN_4112	0.623926	0.00816045	#N/A	C4
ILMN_26123	2122	EVI1	Homo sapiens ecotropic viral integration site 1 (EVI1), mRNA.	3	-	170285392-170285441	3q26.2a-q26.2b	0.0182552	-0.971957	0.05655	-0.766635	0.617144	-0.192928	ILMN_26123	-0.160395	0.119635	-0.54991	0.821794	ILMN_26123	0.45569	0.00218251	#N/A	C4
ILMN_14735	23271	CAMSAP1L1	Homo sapiens calmodulin regulated spectrin-associated protein 1-like 1 (CAMSAP1L1), mRNA.	1	+	199096276-199096325	1q32.1b	0.0648895	-0.6797	0.242213	-0.420071	0.617477	-0.177005	ILMN_14735	-0.267565	0.350365	-0.518913	0.846588	ILMN_14735	0.180193	0.00227321	#N/A	C4
ILMN_15016	25996	REXO2	Homo sapiens REX2, RNA exonuclease 2 homolog (S. cerevisiae) (REXO2), mRNA.	11	+	113825971-113826020	11q23.2b	0.000283268	-1.40026	0.358267	-0.30351	0.617656	-0.163748	ILMN_15016	-0.0569606	-0.113066	-0.675216	0.829388	ILMN_15016	0.435584	0.00198802	#N/A	C4
ILMN_18486	92126	DSEL	Homo sapiens dermatan sulfate epimerase-like (DSEL), mRNA.	18	-	63326885-63326934	18q22.1e	0.110491	-0.608655	0.775361	-0.105649	0.617885	0.185052	ILMN_18486	-0.0175343	-0.140314	-0.414388	0.843325	ILMN_18486	0.687961	0.00156146	#N/A	C4
ILMN_8828	51646	YPEL5	Homo sapiens yippee-like 5 (Drosophila) (YPEL5), mRNA.	2	+	30236635-30236684	2p23.1b	0.296053	-0.367836	0.528919	-0.219812	0.619759	-0.172909	ILMN_8828	-0.228607	0.113234	-0.326071	0.341206	ILMN_8828	0.0929411	0.0091514	#N/A	C4
ILMN_422	1457	CSNK2A1	Homo sapiens casein kinase 2, alpha 1 polypeptide (CSNK2A1), transcript variant 2, mRNA.	20	-	456637-456686	20p13f	0.116731	-0.418765	0.548852	-0.156039	0.619981	-0.128897	ILMN_422	-0.25095	0.414139	-0.395884	0.864059	ILMN_422	0.0600867	0.00102048	#N/A	C4
ILMN_28155	7507	XPA	Homo sapiens xeroderma pigmentosum, complementation group A (XPA), mRNA.	9	-	99477201-99477250	9q22.33b	0.000914941	-0.707406	0.0148507	-0.487437	0.62043	0.0924534	ILMN_28155	-0.0317143	-0.120716	-0.431644	0.740625	ILMN_28155	0.0393084	0.00816981	#N/A	C4
ILMN_21265	4193	MDM2	Homo sapiens Mdm2 p53 binding protein homolog (mouse) (MDM2), transcript variant MDM2, mRNA.	12	+	67519358-67519407	12q15b	0.570983	-0.197109	0.358213	0.321627	0.621416	0.171639	ILMN_21265	-0.18711	-0.0188809	-0.371484	0.576139	ILMN_21265	0.0595562	0.00505493	#N/A	C4
ILMN_2929	1917	EEF1A2	Homo sapiens eukaryotic translation elongation factor 1 alpha 2 (EEF1A2), mRNA.	20	-	61589900-61589949	20q13.33e	0.179918	-1.71081	0.157506	-1.80767	0.623092	-0.615396	ILMN_2929	-0.232644	-0.102788	-0.780353	0.479201	ILMN_2929	0.777788	0.000817558	#N/A	C4
ILMN_17649	4212	MEIS2	Homo sapiens Meis homeobox 2 (MEIS2), transcript variant h, mRNA.	15	-	35178411-35178460	15q14c	0.178099	-0.25499	0.455948	0.139052	0.624207	0.0910282	ILMN_17649	0.0260672	-0.130441	-0.146942	0.457635	ILMN_17649	0.956709	0.00474303	#N/A	C4
ILMN_2298	114932	MRFAP1L1	Homo sapiens Morf4 family associated protein 1-like 1 (MRFAP1L1), transcript variant 1, mRNA.	4	-	6761499-6761548	4p16.1f	0.0488752	-0.464972	0.21874	-0.282095	0.624973	-0.110418	ILMN_2298	-0.0708902	-0.0573752	-0.248167	0.793326	ILMN_2298	0.757081	0.00499962	#N/A	C4
ILMN_13405	5909	RAP1GAP	Homo sapiens RAP1 GTPase activating protein (RAP1GAP), mRNA.	1	-	21795338-21795387	1p36.12b	3.36e-05	-2.4991	0.0012693	-1.77485	0.625517	-0.236985	ILMN_13405	-0.151358	-0.0864095	-1.28241	0.886456	ILMN_13405	0.771758	0.000795657	#N/A	C4
ILMN_4591	56648	EIF5A2	Homo sapiens eukaryotic translation initiation factor 5A2 (EIF5A2), mRNA.	3	-	172089591-172089640	3q26.2c	8.67e-08	-2.68658	0.000334374	-1.44813	0.627351	-0.167322	ILMN_4591	-0.144963	-0.0721413	-1.40459	0.938119	ILMN_4591	0.743445	0.000107864	#N/A	C4
ILMN_21184	29942	PURG	Homo sapiens purine-rich element binding protein G (PURG), transcript variant B, mRNA.	8	-	31007967-31008016	8p12e	0.124157	-0.427668	0.408216	-0.225428	0.631457	0.13004	ILMN_21184	-0.0882564	0.282237	-0.36711	0.752402	ILMN_21184	0.24626	0.00830442	#N/A	C4
ILMN_27534	55086	CXorf57	Homo sapiens chromosome X open reading frame 57 (CXorf57), mRNA.	X	+	105808986-105809035	Xq22.3b	0.0897514	-0.822338	0.00697255	-1.38094	0.631717	0.225005	ILMN_27534	0.0888048	-0.128562	-0.434867	0.661803	ILMN_27534	0.287283	0.0066327	#N/A	C4
ILMN_3457	10943	MSL3L1	Homo sapiens male-specific lethal 3-like 1 (Drosophila) (MSL3L1), transcript variant 3, mRNA.	X	+	11695783-11695832	Xp22.2	0.76664	0.106539	0.710062	0.133543	0.632833	0.171793	ILMN_3457	-0.22918	0.19006	-0.261807	0.603122	ILMN_3457	0.177299	0.000610841	#N/A	C4
ILMN_20073	84681	HINT2	Homo sapiens histidine triad nucleotide binding protein 2 (HINT2), mRNA.	9	-	35803139-35803142:35803263-35803308	9p13.3a	0.00388403	-0.575926	0.313062	-0.183835	0.633233	0.0861376	ILMN_20073	-0.0824086	0.00171345	-0.41344	0.757293	ILMN_20073	0.64852	0.00944501	#N/A	C4
ILMN_10153	147657	ZNF480	Homo sapiens zinc finger protein 480 (ZNF480), mRNA.	19	+	57520801-57520850	19q13.33e	0.170262	-0.519303	0.434391	-0.291526	0.634392	-0.176539	ILMN_10153	-0.0735549	-0.035252	-0.244937	0.516762	ILMN_10153	0.274046	0.00740598	#N/A	C4
ILMN_416	2181	ACSL3	Homo sapiens acyl-CoA synthetase long-chain family member 3 (ACSL3), transcript variant 1, mRNA.	2	+	223473658-223473707	2q36.1c	0.00797045	-0.8149	0.20919	-0.360601	0.641686	0.13146	ILMN_416	-0.0127978	-0.14007	-0.485978	0.750747	ILMN_416	0.297639	0.00238455	#N/A	C4
ILMN_29022	79603	LASS4	Homo sapiens LAG1 homolog, ceramide synthase 4 (LASS4), mRNA.	19	+	8233033-8233082	19p13.2d	0.00226739	-1.14319	0.131129	-0.517896	0.644251	-0.154523	ILMN_29022	-0.155867	-0.0356652	-0.650199	0.892548	ILMN_29022	0.724849	0.000779973	#N/A	C4
ILMN_26584	1627	DBN1	Homo sapiens drebrin 1 (DBN1), transcript variant 1, mRNA.	5	-	176816524-176816573	5q35.3a	0.0109499	-0.623594	0.0649826	-0.435452	0.645577	0.104419	ILMN_26584	-0.138517	0.0583652	-0.502523	0.784872	ILMN_26584	0.452896	0.00648396	#N/A	C4
ILMN_14608	399655	ZNF539	Homo sapiens zinc finger protein 539 (ZNF539), mRNA.	19	+	24104006-24104055	19p12b	0.111212	-0.585828	0.103361	-0.599917	0.645763	-0.164396	ILMN_14608	-0.134509	0.0811359	-0.345225	0.741573	ILMN_14608	0.111279	0.00982508	#N/A	C4
ILMN_2416	2766	GMPR	Homo sapiens guanosine monophosphate reductase (GMPR), mRNA.	6	+	16403382-16403396:16403397-16403431	6p22.3f	0.018294	-0.838119	0.615394	0.167258	0.646237	0.152736	ILMN_2416	-0.289325	0.19208	-0.784753	0.834473	ILMN_2416	0.245995	0.00157995	#N/A	C4
ILMN_23277	5991	RFX3	Homo sapiens regulatory factor X, 3 (influences HLA class II expression) (RFX3), transcript variant 1, mRNA.	9	-	3218889-3218889:3238032-3238080	9p24.2b-p24.2a	0.00448075	-0.663835	0.182011	-0.28836	0.647798	-0.0968591	ILMN_23277	-0.0180407	-0.130088	-0.301528	0.735086	ILMN_23277	0.913996	0.00609802	#N/A	C4
ILMN_15862	7423	VEGFB	Homo sapiens vascular endothelial growth factor B (VEGFB), mRNA.	11	+	63761516-63761565	11q13.1a	0.000774503	-0.852859	0.145236	-0.329368	0.648336	0.100786	ILMN_15862	0.000174135	-0.142857	-0.476648	0.777115	ILMN_15862	0.679565	0.00224906	#N/A	C4
ILMN_8877	57617	VPS18	Homo sapiens vacuolar protein sorting 18 homolog (S. cerevisiae) (VPS18), mRNA.	15	+	38983123-38983172	15q15.1b	0.85465	-0.0435382	0.0456231	-0.498391	0.648474	-0.108574	ILMN_8877	-0.178465	0.384678	-0.145947	0.147261	ILMN_8877	0.149154	0.00475415	#N/A	C4
ILMN_20365	572	BAD	Homo sapiens BCL2-antagonist of cell death (BAD), transcript variant 1, mRNA.	11	-	63808427-63808476	11q13.1b	0.393742	-0.220778	0.764348	-0.0770142	0.649927	0.116762	ILMN_20365	-0.218464	0.189253	-0.387234	0.966946	ILMN_20365	0.336344	1.01864e-05	#N/A	C4
ILMN_8581	26297	SERGEF	Homo sapiens secretion regulating guanine nucleotide exchange factor (SERGEF), mRNA.	11	-	17766410-17766459	11p15.1d	0.684644	-0.12897	0.450204	0.240941	0.650544	0.143923	ILMN_8581	-0.0873689	-0.0674297	-0.223816	0.507609	ILMN_8581	0.809293	0.00525779	#N/A	C4
ILMN_28141	4947	OAZ2	Homo sapiens ornithine decarboxylase antizyme 2 (OAZ2), mRNA.	15	-	62767075-62767124	15q22.31b	0.121668	-0.416188	0.861379	0.0456364	0.650907	-0.118507	ILMN_28141	-0.0957029	0.00646409	-0.244543	0.644274	ILMN_28141	0.438057	0.00949845	#N/A	C4
ILMN_6975	9271	PIWIL1	Homo sapiens piwi-like 1 (Drosophila) (PIWIL1), mRNA.	12	+	129422509-129422558	12q24.33a	0.144202	1.03884	0.22323	0.859684	0.650989	0.31445	ILMN_6975	-0.500734	0.0278113	-0.138537	0.241001	ILMN_6975	0.610274	0.00408132	#N/A	C4
ILMN_5224	23710	GABARAPL1	Homo sapiens GABA(A) receptor-associated protein like 1 (GABARAPL1), mRNA.	12	+	10266882-10266931	12p13.2c	0.000923541	-1.8531	0.00729882	-1.43016	0.652307	-0.22045	ILMN_5224	-0.0685039	-0.126395	-0.884828	0.792893	ILMN_5224	0.744661	0.00550723	#N/A	C4
ILMN_25776	124817	CNTD1	Homo sapiens cyclin N-terminal domain containing 1 (CNTD1), mRNA.	17	+	38215651-38215700	17q21.31a	1.43e-06	-3.29516	0.00192896	-1.76528	0.65244	-0.228213	ILMN_25776	-0.0217096	-0.141295	-1.55518	0.743688	ILMN_25776	0.595543	0.00881461	#N/A	C4
ILMN_20064	93622	LOC93622	Homo sapiens hypothetical protein BC006130 (LOC93622), mRNA.	4	+	6728442-6728491	4p16.1f	0.273171	-0.318066	0.740531	-0.0948731	0.654329	0.128419	ILMN_20064	-0.156337	0.0687949	-0.379579	0.719256	ILMN_20064	0.422156	0.00812253	#N/A	C4
ILMN_20437	79137	C2orf17	Homo sapiens chromosome 2 open reading frame 17 (C2orf17), mRNA.	2	+	219756132-219756181	2q35f	0.509472	-0.152255	0.271423	-0.256208	0.655298	0.102747	ILMN_20437	-0.17121	0.00385429	-0.298711	0.687369	ILMN_20437	0.217682	0.00461046	#N/A	C4
ILMN_27345	54065	C21orf51	Homo sapiens chromosome 21 open reading frame 51 (C21orf51), mRNA.	21	+	34696587-34696636	21q22.11c	1.47e-06	-2.88722	0.000476265	-1.8059	0.655534	-0.198481	ILMN_27345	-0.201855	-0.0118985	-1.54623	0.804903	ILMN_27345	0.624356	0.0049071	#N/A	C4
ILMN_25626	25801	GCA	Homo sapiens grancalcin, EF-hand calcium binding protein (GCA), mRNA.	2	+	162925415-162925464	2q24.2d	0.154563	-0.466023	0.416357	-0.261722	0.661911	-0.140023	ILMN_25626	-0.134672	-0.00141392	-0.297672	0.793382	ILMN_25626	0.672752	0.00536765	#N/A	C4
ILMN_27978	256472	TMEM151A	Homo sapiens transmembrane protein 151A (TMEM151A), mRNA.	11	+	65816012-65816060:65816061-65816061	11q13.1e	0.0358039	-0.952555	0.376819	-0.383757	0.662181	0.188381	ILMN_27978	-0.366585	0.273705	-0.937053	0.754908	ILMN_27978	0.250382	0.00963724	#N/A	C4
ILMN_17730	1846	DUSP4	Homo sapiens dual specificity phosphatase 4 (DUSP4), transcript variant 1, mRNA.	8	-	29249688-29249737	8p21.1a	0.15903	-0.643134	0.240683	-0.531882	0.662675	-0.194961	ILMN_17730	-0.157149	0.0525611	-0.381236	0.644265	ILMN_17730	0.27258	0.000311857	#N/A	C4
ILMN_27886	755	C21orf2	Homo sapiens chromosome 21 open reading frame 2 (C21orf2), mRNA.	21	-	44573271-44573320	21q22.3d	0.00424796	-0.904356	0.248189	-0.33566	0.663368	0.124799	ILMN_27886	0.01973	-0.137474	-0.494848	0.867624	ILMN_27886	0.661807	0.000946272	#N/A	C4
ILMN_9232	114883	OSBPL9	Homo sapiens oxysterol binding protein-like 9 (OSBPL9), transcript variant 6, mRNA.	1	+	51978403-51978452	1p32.3e	7.7e-05	-0.875475	0.0138562	-0.481596	0.664506	-0.0790085	ILMN_9232	-0.0191226	-0.132302	-0.417356	0.952705	ILMN_9232	0.945629	6.3361e-05	#N/A	C4
ILMN_21581	9783	RIMS3	Homo sapiens regulating synaptic membrane exocytosis 3 (RIMS3), mRNA.	1	-	40859066-40859115	1p34.2c	3.08e-06	-2.49849	0.0175955	-1.02808	0.666331	-0.174734	ILMN_21581	-0.276578	0.0563161	-1.43846	0.886297	ILMN_21581	0.358518	0.000956677	#N/A	C4
ILMN_26974	27129	HSPB7	Homo sapiens heat shock 27kDa protein family, member 7 (cardiovascular) (HSPB7), mRNA.	1	-	16213295-16213344	1p36.13f	0.000478833	-1.09374	0.328773	-0.265696	0.666333	0.116238	ILMN_26974	-0.0389018	-0.127743	-0.643889	0.759096	ILMN_26974	0.846194	0.00255763	#N/A	C4
ILMN_7172	9650	MTFR1	Homo sapiens mitochondrial fission regulator 1 (MTFR1), nuclear gene encoding mitochondrial protein, mRNA.	8	+	66784995-66785044	8q13.1a	0.4918	-0.251439	0.605428	0.18849	0.666672	0.157	ILMN_7172	-0.0303989	-0.128459	-0.234618	0.459785	ILMN_7172	0.921398	0.00808562	#N/A	C4
ILMN_5090	64411	CENTD3	Homo sapiens centaurin, delta 3 (CENTD3), mRNA.	5	-	141013211-141013260	5q31.3c	0.117233	-0.616986	0.619062	-0.190689	0.668412	0.164157	ILMN_5090	-0.0171749	-0.139651	-0.407746	0.76573	ILMN_5090	0.487717	0.00203119	#N/A	C4
ILMN_29076	754	PTTG1IP	Homo sapiens pituitary tumor-transforming 1 interacting protein (PTTG1IP), mRNA.	21	-	45094674-45094723	21q22.3d-q22.3e	0.0966842	-0.493108	0.817314	-0.066374	0.668939	0.123054	ILMN_29076	-0.0745031	-0.0720873	-0.382584	0.673565	ILMN_29076	0.605887	0.00423862	#N/A	C4
ILMN_29008	1158	CKM	Homo sapiens creatine kinase, muscle (CKM), mRNA.	19	-	50501675-50501724	19q13.32a	7.44e-07	-3.14021	2.85e-06	-2.8647	0.672544	0.195274	ILMN_29008	-0.214251	-0.0440335	-1.88199	0.787549	ILMN_29008	0.345665	0.00248412	#N/A	C4
ILMN_21483	2036	EPB41L1	Homo sapiens erythrocyte membrane protein band 4.1-like 1 (EPB41L1), transcript variant 1, mRNA.	20	+	34283894-34283943	20q11.23a	0.644598	-0.229237	0.317364	-0.501606	0.673213	0.209501	ILMN_21483	-0.237066	0.0354625	-0.456435	0.745689	ILMN_21483	0.551142	0.000651864	#N/A	C4
ILMN_16349	9863	MAGI2	Homo sapiens membrane associated guanylate kinase, WW and PDZ domain containing 2 (MAGI2), mRNA.	7	-	77484900-77484949	7q21.11a-q21.11b	0.00709536	-0.687405	0.230931	-0.284734	0.675025	0.098158	ILMN_16349	0.0748347	-0.100473	-0.317947	0.52367	ILMN_16349	0.292433	0.00286189	#N/A	C4
ILMN_3636	7134	TNNC1	Homo sapiens troponin C type 1 (slow) (TNNC1), mRNA.	3	-	52460296-52460330:52460331-52460345	3p21.1d	0.431916	-0.527663	0.948274	-0.0432384	0.677128	0.278081	ILMN_3636	-0.201114	0.21333	-0.603987	0.914249	ILMN_3636	0.325058	0.000366042	#N/A	C4
ILMN_15632	349334	FOXD4L4	Homo sapiens forkhead box D4-like 4 (FOXD4L4), mRNA.	9	-	69666451-69666500	9q12j	0.00849054	-0.777872	0.341117	-0.261314	0.680624	-0.111996	ILMN_15632	-0.090584	0.0897983	-0.423522	0.724111	ILMN_15632	0.49785	0.00603056	#N/A	C4
ILMN_23322	23008	KLHDC10	Homo sapiens kelch domain containing 10 (KLHDC10), mRNA.	7	+	129560069-129560118	7q32.2a-q32.2b	0.14385	-0.279827	0.710276	-0.0694345	0.681643	0.0767024	ILMN_23322	-0.0873779	0.225359	-0.265643	0.75041	ILMN_23322	0.294632	0.0085252	#N/A	C4
ILMN_1721	80154	FLJ22795	Homo sapiens hypothetical protein FLJ22795 (FLJ22795), mRNA.	15	-	80556628-80556677	15q25.2a	0.442788	-0.144277	0.0904225	-0.327162	0.684304	-0.076048	ILMN_1721	-0.108009	0.0572931	-0.142124	0.153264	ILMN_1721	0.28455	0.000191076	#N/A	C4
ILMN_15648	4607	MYBPC3	Homo sapiens myosin binding protein C, cardiac (MYBPC3), mRNA.	11	-	47309722-47309771	11p11.2b	0.00115755	-1.00937	0.0765189	-0.501348	0.685023	0.110765	ILMN_15648	-0.0177824	-0.138836	-0.577849	0.864725	ILMN_15648	0.949555	0.00165569	#N/A	C4
ILMN_3614	145407	C14orf37	Homo sapiens chromosome 14 open reading frame 37 (C14orf37), mRNA.	14	-	57541064-57541113	14q23.1a-q23.1b	9.11e-07	-1.75353	0.0526872	-0.529064	0.685957	-0.105724	ILMN_3614	-0.0106302	-0.141426	-0.834532	0.816286	ILMN_3614	0.131635	0.00411272	#N/A	C4
ILMN_3197	25800	SLC39A6	Homo sapiens solute carrier family 39 (zinc transporter), member 6 (SLC39A6), mRNA.	18	-	31945147-31945196	18q12.2a	0.1727	-0.656827	0.486957	0.329359	0.686274	-0.190642	ILMN_3197	-0.00360401	-0.142783	-0.236696	0.674095	ILMN_3197	0.0930901	0.00308871	#N/A	C4
ILMN_25073	85377	MICALL1	Homo sapiens MICAL-like 1 (MICALL1), mRNA.	22	+	36667751-36667800	22q13.1b	0.058726	-0.75779	0.259391	-0.439693	0.687571	0.154711	ILMN_25073	-0.265381	0.0127215	-0.721632	0.831165	ILMN_25073	0.618017	0.00120647	#N/A	C4
ILMN_20870	23466	CBX6	Homo sapiens chromobox homolog 6 (CBX6), mRNA.	22	-	37590310-37590359	22q13.1c	0.0134095	-1.05385	0.207004	-0.508766	0.688592	-0.158835	ILMN_20870	0.00565925	-0.142608	-0.441846	0.753536	ILMN_20870	0.86937	0.00967694	#N/A	C4
ILMN_16077	51166	AADAT	Homo sapiens aminoadipate aminotransferase (AADAT), transcript variant 2, mRNA.	4	-	171247881-171247930	4q33a	0.635997	0.143851	0.204543	0.392063	0.689054	0.121522	ILMN_16077	-0.142231	-0.00737522	-0.131066	0.426198	ILMN_16077	0.0765178	4.1948e-06	#N/A	C4
ILMN_20313	126410	FLJ39501	Homo sapiens cytochrome P450, family 2, subfamily E, polypeptide 2 homolog (FLJ39501), mRNA.	19	+	15523821-15523870	19p13.12a	1e-06	-2.63572	0.0868659	-0.700222	0.68912	-0.158232	ILMN_20313	-0.346579	0.51674	-1.58532	0.80548	ILMN_20313	0.0468669	0.000556313	#N/A	C4
ILMN_18784	65977	PLEKHA3	Homo sapiens pleckstrin homology domain containing, family A (phosphoinositide binding specific) member 3 (PLEKHA3), mRNA.	2	+	179072186-179072227:179074034-179074041	2q31.2b	0.0610698	-0.495476	0.905998	-0.0299482	0.689612	0.101463	ILMN_18784	-0.0600284	0.101306	-0.358498	0.692841	ILMN_18784	0.441826	0.00697372	#N/A	C4
ILMN_10812	392309	OR13J1	Homo sapiens olfactory receptor, family 13, subfamily J, member 1 (OR13J1), mRNA.	9	-	35859729-35859778	9p13.3a	0.117584	-0.432392	0.203598	-0.347743	0.689773	0.107288	ILMN_10812	-0.0281206	-0.129447	-0.29796	0.437016	ILMN_10812	0.251678	0.00100849	#N/A	C4
ILMN_7463	4705	NDUFA10	Homo sapiens NADH dehydrogenase (ubiquinone) 1 alpha subcomplex, 10, 42kDa (NDUFA10), nuclear gene encoding mitochondrial protein, mRNA.	2	-	240549108-240549157	2q37.3e	0.0165229	-0.581165	0.363833	-0.20731	0.691583	0.0898462	ILMN_7463	0.00421043	-0.142574	-0.331295	0.781661	ILMN_7463	0.765143	0.00474569	#N/A	C4
ILMN_6753	201191	SAMD14	Homo sapiens sterile alpha motif domain containing 14 (SAMD14), mRNA.	17	-	45545099-45545148	17q21.33a	0.151572	-0.349391	0.45944	-0.177	0.69233	0.0942347	ILMN_6753	0.062733	-0.0763155	-0.15908	0.43069	ILMN_6753	0.460557	0.00238627	#N/A	C4
ILMN_17461	10587	TXNRD2	Homo sapiens thioredoxin reductase 2 (TXNRD2), nuclear gene encoding mitochondrial protein, transcript variant 3, mRNA.	22	-	18309465-18309514	22q11.21c	0.00429458	-0.821591	0.106485	-0.433508	0.694909	0.102266	ILMN_17461	-0.0420428	-0.124772	-0.503971	0.728778	ILMN_17461	0.677954	0.0047917	#N/A	C4
ILMN_14814	10863	ADAM28	Homo sapiens ADAM metallopeptidase domain 28 (ADAM28), transcript variant 1, mRNA.	8	+	24264706-24264755	8p21.2d	0.337099	-0.656479	0.387357	-0.589938	0.695205	-0.265501	ILMN_14814	-0.319724	0.150074	-0.515213	0.825871	ILMN_14814	0.405536	0.00142231	#N/A	C4
ILMN_2477	8460	TPST1	Homo sapiens tyrosylprotein sulfotransferase 1 (TPST1), mRNA.	7	+	65462530-65462579	7q11.21e	0.918128	-0.0264424	0.244009	0.304565	0.696007	0.100679	ILMN_2477	-0.248118	0.266059	-0.311679	0.754831	ILMN_2477	0.114076	0.00975989	#N/A	C4
ILMN_8206	9797	TATDN2	Homo sapiens TatD DNase domain containing 2 (TATDN2), mRNA.	3	+	10297586-10297635	3p25.3b	0.708592	0.0623729	0.804331	-0.0413064	0.696849	0.065024	ILMN_8206	-0.141883	0.294632	-0.143208	0.77252	ILMN_8206	0.231947	0.00122708	#N/A	C4
ILMN_1641	93	ACVR2B	Homo sapiens activin A receptor, type IIB (ACVR2B), mRNA.	3	+	38499013-38499055:38499633-38499639	3p22.2a	0.0242694	-0.619463	0.932324	0.0219569	0.699531	0.0999585	ILMN_1641	-0.00375394	-0.142518	-0.363464	0.735027	ILMN_1641	0.483497	0.00922627	#N/A	C4
ILMN_30155	51277	DNAJC27	Homo sapiens DnaJ (Hsp40) homolog, subfamily C, member 27 (DNAJC27), mRNA.	2	-	25020199-25020248	2p23.3c	0.00344756	-0.635333	0.215002	-0.246941	0.701566	0.0750568	ILMN_30155	-0.00401692	-0.142455	-0.359212	0.753115	ILMN_30155	0.813795	0.0090265	#N/A	C4
ILMN_1759	516	ATP5G1	Homo sapiens ATP synthase, H+ transporting, mitochondrial F0 complex, subunit C1 (subunit 9) (ATP5G1), nuclear gene encoding mitochondrial protein, transcript variant 1, mRNA.	17	+	44328133-44328182	17q21.32c	0.0109676	-1.82603	0.154618	-0.967422	0.701932	-0.254305	ILMN_1759	-0.00761462	-0.142801	-0.793477	0.685404	ILMN_1759	0.814373	0.00925724	#N/A	C4
ILMN_27994	27329	ANGPTL3	Homo sapiens angiopoietin-like 3 (ANGPTL3), mRNA.	1	+	62842475-62842494:62842892-62842921	1p31.3d	1.64e-07	-2.79235	2.3e-05	-1.97728	0.704629	-0.141156	ILMN_27994	0.00510938	-0.14276	-1.32049	0.839034	ILMN_27994	0.991647	0.00119171	#N/A	C4
ILMN_11662	59084	ENPP5	Homo sapiens ectonucleotide pyrophosphatase/phosphodiesterase 5 (putative function) (ENPP5), mRNA.	6	-	46236163-46236212	6p12.3e	0.000237125	-2.99207	0.0107441	-1.89791	0.706134	-0.259541	ILMN_11662	-0.0706656	-0.135367	-1.43693	0.855773	ILMN_11662	0.97855	0.00142736	#N/A	C4
ILMN_6176	6601	SMARCC2	Homo sapiens SWI/SNF related, matrix associated, actin dependent regulator of chromatin, subfamily c, member 2 (SMARCC2), transcript variant 2, mRNA.	12	-	54844473-54844522	12q13.2c	0.0210103	-0.463323	0.834643	-0.0393022	0.706378	0.0710108	ILMN_6176	-0.0446117	-0.124082	-0.311779	0.68662	ILMN_6176	0.342195	0.00885306	#N/A	C4
ILMN_22216	59342	SCPEP1	Homo sapiens serine carboxypeptidase 1 (SCPEP1), mRNA.	17	+	52438653-52438702	17q22c	0.000426036	-0.983294	0.533293	-0.149589	0.707867	0.0897109	ILMN_22216	-0.175902	0.0694313	-0.712405	0.76158	ILMN_22216	0.365192	0.000314298	#N/A	C4
ILMN_6341	79664	NARG2	Homo sapiens NMDA receptor regulated 2 (NARG2), transcript variant 2, mRNA.	15	-	58547742-58547791	15q22.2a	0.0357798	-0.362758	0.307631	0.169208	0.711397	-0.0607036	ILMN_6341	-0.0618358	-0.046839	-0.212863	0.664429	ILMN_6341	0.26466	0.00136225	#N/A	C4
ILMN_138005	4493	MT1E	Homo sapiens metallothionein 1E (functional) (MT1E), mRNA.	16	+	55218122-55218171	16q13b	0.312578	-0.636751	0.709277	-0.232623	0.711658	-0.230622	ILMN_138005	-0.312877	0.136618	-0.515942	0.383388	ILMN_138005	0.0881171	0.00407009	#N/A	C4
ILMN_18847	153769	SH3RF2	Homo sapiens SH3 domain containing ring finger 2 (SH3RF2), mRNA.	5	+	145422963-145423012	5q32c	0.994313	0.00299211	0.534722	-0.261798	0.712317	0.155039	ILMN_18847	-0.23263	0.248963	-0.308653	0.363111	ILMN_18847	0.236215	0.00864788	#N/A	C4
ILMN_21249	80341	BPIL1	Homo sapiens bactericidal/permeability-increasing protein-like 1 (BPIL1), mRNA.	20	+	31074827-31074850:31074851-31074876	20q11.21c	0.147432	-0.395385	0.778149	0.075051	0.714338	-0.0975724	ILMN_21249	-0.0746527	-0.0546678	-0.223559	0.786099	ILMN_21249	0.0150442	0.00464732	#N/A	C4
ILMN_20678	6867	TACC1	Homo sapiens transforming, acidic coiled-coil containing protein 1 (TACC1), mRNA.	8	+	38829434-38829483	8p11.23c	0.328008	-0.480971	0.973862	0.0159286	0.714476	-0.178136	ILMN_20678	-0.251797	-0.00672453	-0.403215	0.797807	ILMN_20678	0.489631	0.00529681	#N/A	C4
ILMN_11823	10778	ZNF271	Homo sapiens zinc finger protein 271 (ZNF271), mRNA.	18	+	31141645-31141694	18q12.2a	0.517348	-0.168962	0.473262	-0.187375	0.717857	0.09397	ILMN_11823	-0.0726482	-0.0686825	-0.204114	0.735967	ILMN_11823	0.30087	0.00440989	#N/A	C4
ILMN_14094	64849	SLC13A3	Homo sapiens solute carrier family 13 (sodium-dependent dicarboxylate transporter), member 3 (SLC13A3), transcript variant 2, mRNA.	20	-	44713393-44713442	20q13.12c	0.089025	-0.39261	0.816464	-0.0517829	0.71957	0.080176	ILMN_14094	-0.085797	0.00415759	-0.32219	0.795766	ILMN_14094	0.472447	0.00559004	#N/A	C4
ILMN_28362	55841	WWC3	Homo sapiens WWC family member 3 (WWC3), mRNA.	X	+	10072106-10072155	Xp22.2	0.0322481	-0.712202	0.641109	-0.147038	0.720632	-0.112683	ILMN_28362	-0.185151	0.024844	-0.484911	0.709323	ILMN_28362	0.0117883	0.000679465	#N/A	C4
ILMN_29766	60673	C12orf44	Homo sapiens chromosome 12 open reading frame 44 (C12orf44), mRNA.	12	+	50757308-50757357	12q13.13d	0.162767	-0.329866	0.961655	0.0110995	0.721038	0.0825595	ILMN_29766	-0.0584086	-0.0275282	-0.264621	0.864785	ILMN_29766	0.482073	0.0015331	#N/A	C4
ILMN_28827	153396	MGC33214	Homo sapiens hypothetical protein MGC33214 (MGC33214), mRNA.	5	-	87527326-87527375	5q14.3e	5.75e-06	-1.37804	0.000749181	-0.905596	0.721798	-0.0831742	ILMN_28827	-0.0178967	-0.136445	-0.66533	0.785399	ILMN_28827	0.0901499	0.00557443	#N/A	C4
ILMN_15465	441150	LOC441150	Homo sapiens similar to RIKEN cDNA 2310039H08 (LOC441150), mRNA.	6	-	42966206-42966255	6p21.1d	0.509886	-0.250492	0.479394	0.269048	0.722166	0.134655	ILMN_15465	-0.0487807	-0.0826787	-0.241354	0.438691	ILMN_15465	0.846529	0.0036091	#N/A	C4
ILMN_11331	5525	PPP2R5A	Homo sapiens protein phosphatase 2, regulatory subunit B', alpha isoform (PPP2R5A), mRNA.	1	+	210601496-210601545	1q32.3b	0.171087	-0.346706	0.203801	-0.320899	0.723482	0.0877614	ILMN_11331	-0.204859	0.165784	-0.422093	0.942952	ILMN_11331	0.212398	8.49926e-05	#N/A	C4
[truncated: 19,149 more rows]
